# Supplementary material for: Hydrogen bonding in the crystal structure of phurcalite, Ca2[(UO2)3O2(PO4)2]·7H2O: single-crystal X-ray study and TORQUE calculations
Source: Acta Crystallogr B Struct Sci Cryst Eng Mater. 2020 May 27;76(Pt 3):502–9. doi: 10.1107/S2052520620005739 (PMC7278090; doi:10.1107/S2052520620005739)
Supplement: Supplementary file 2 [file b-76-00502-Isup2.hkl]

#
# h,k,l, Fc-squared, Fo-squared, sigma(Fo-squared) and status flag
#
data_I
_shelx_title                             'pl638_test_shelxt_a.res in pbca'
_shelx_refln_list_code                   4
_shelx_F_calc_maximum                    1973.16
_exptl_crystal_F_000                     4352
_reflns_d_resolution_high                0.7164

loop_
 _symmetry_equiv_pos_as_xyz
 'x, y, z'
 '-x+1/2, -y, z+1/2'
 '-x, y+1/2, -z+1/2'
 'x+1/2, -y+1/2, -z'
 '-x, -y, -z'
 'x+1/2, y, -z+1/2'
 'x, -y+1/2, z+1/2'
 '-x+1/2, y+1/2, z'

_cell_length_a                           17.3785(9)
_cell_length_b                           15.9864(8)
_cell_length_c                           13.5477(10)
_cell_angle_alpha                        90
_cell_angle_beta                         90
_cell_angle_gamma                        90

_shelx_F_squared_multiplier              1.000

loop_
 _refln_index_h
 _refln_index_k
 _refln_index_l
 _refln_F_squared_calc
 _refln_F_squared_meas
 _refln_F_squared_sigma
 _refln_observed_status
   0   0   4 3569840. 3893350.   82408. o
   0   0   6    1866.    4878.    1944. <
   0   0   8 1484980. 1644230.   44285. o
   0   0  10     551.    1343.    1154. <
   0   0  12 1044280. 1097440.   38176. o
   0   0  14    3534.   10121.    4198. <
   0   0  16  161412.  147056.   14536. o
   0   2   2    3666.    3645.     468. o
   0   2   3  288315.  296316.    5035. o
   0   2   4 3013180. 3019250.   30980. o
   0   2   5   55359.   51825.    2668. o
   0   2   6    6060.    8936.    1452. o
   0   2   7  307487.  313344.    8236. o
   0   2   8 1376500. 1334190.   22360. o
   0   2   9   11180.   11718.    1610. o
   0   2  10    1653.    -146.    1087. <
   0   2  11   48571.   43976.    3691. o
   0   2  12  641260.  641864.   19598. o
   0   2  13    8645.    9756.    2740. o
   0   2  14    4104.    1519.    1938. <
   0   2  15   25646.   22550.    4205. o
   0   2  16  256103.  266100.   13974. o
   0   2  17    4938.   -2430.    3244. <
   0   4   0 2169070. 2163040.   34848. o
   0   4   1  961529.  945969.   10776. o
   0   4   2    8036.    8711.     657. o
   0   4   3  838309.  837434.    9954. o
   0   4   4 1263940. 1244160.   14437. o
   0   4   5  227388.  222051.    4547. o
   0   4   6   20172.   20114.    1424. o
   0   4   7  345247.  342662.    7374. o
   0   4   8  925735.  895990.   14763. o
   0   4   9  243843.  238787.    6848. o
   0   4  10   55960.   50495.    3280. o
   0   4  11  342959.  316935.   10219. o
   0   4  12  434842.  422401.   15191. o
   0   4  13   76498.   75305.    6391. o
   0   4  14    4545.    2679.    1871. <
   0   4  15   61990.   64352.    6560. o
   0   4  16  136987.  121413.    9537. o
   0   4  17   11502.    5486.    3025. <
   0   6   0  622992.  638414.   14423. o
   0   6   1 1043910.  990601.   11870. o
   0   6   2   44894.   49012.    1386. o
   0   6   3  275631.  258877.    4004. o
   0   6   4  364829.  364568.    6385. o
   0   6   5  700027.  700924.   10778. o
   0   6   6    2767.    2412.     857. <
   0   6   7  638694.  622643.    9897. o
   0   6   8  248981.  249254.    5959. o
   0   6   9  238154.  233064.    6052. o
   0   6  10   34218.   35040.    2792. o
   0   6  11  336380.  318788.   10304. o
   0   6  12  172360.  169794.    9318. o
   0   6  13  181280.  188213.   10286. o
   0   6  14   24024.   16913.    3506. o
   0   6  15   83292.   82291.    7509. o
   0   6  16   39544.   37373.    5421. o
   0   6  17   30535.   34044.    7589. o
   0   8   0   33672.   42446.    3679. o
   0   8   1 1002530.  969892.   16792. o
   0   8   2     856.    7010.     906. o
   0   8   3 1235280. 1216280.   14017. o
   0   8   4   27134.   28333.    1480. o
   0   8   5  641212.  641287.    9305. o
   0   8   6    3864.    6124.    1088. o
   0   8   7  427255.  435542.    7364. o
   0   8   8    8529.    9477.    1161. o
   0   8   9  431932.  426775.    8712. o
   0   8  10   45133.   45623.    3134. o
   0   8  11  210339.  211432.    7119. o
   0   8  12    9209.   12703.    3056. o
   0   8  13  107748.  102022.    7525. o
   0   8  14   69820.   63471.    6286. o
   0   8  15   80541.   87947.    7698. o
   0   8  16    6243.   11779.    3572. o
   0   8  17   61408.   52475.    9303. o
   0  10   0   42648.   54462.    5526. o
   0  10   1  580556.  585124.   14785. o
   0  10   2   13482.   13590.    1708. o
   0  10   3  564376.  559039.    8894. o
   0  10   4   37280.   38369.    1883. o
   0  10   5  479261.  468911.    7136. o
   0  10   6   72526.   75323.    2955. o
   0  10   7  285229.  281658.    5772. o
   0  10   8   13390.   14549.    1605. o
   0  10   9  306284.  294318.    7121. o
   0  10  10  104845.  103772.    4640. o
   0  10  11  108302.  109002.    5090. o
   0  10  12    4317.     571.    1270. <
   0  10  13  124023.  118917.    8366. o
   0  10  14   18727.   19671.    3956. o
   0  10  15   42232.   37391.    5245. o
   0  10  16    1276.    5565.    3767. <
   0  12   0  277167.  292963.   11066. o
   0  12   1  238959.  245330.    7159. o
   0  12   2   10018.   10971.    1902. o
   0  12   3  121112.  117762.    4392. o
   0  12   4  120150.  117847.    4289. o
   0  12   5  264033.  264374.    6965. o
   0  12   6   44116.   40161.    2762. o
   0  12   7   71763.   71435.    2971. o
   0  12   8   90221.   87606.    3328. o
   0  12   9  174923.  179022.    4999. o
   0  12  10   53195.   52414.    3924. o
   0  12  11   40895.   41243.    3715. o
   0  12  12   50447.   48022.    4129. o
   0  12  13  145362.  139930.    7359. o
   0  12  14   35626.   27185.    4278. o
   0  12  15    5249.   12399.    4605. <
   0  14   0  106907.  111991.    7339. o
   0  14   1   43979.   45222.    3643. o
   0  14   2     607.     -55.    1415. <
   0  14   3   24889.   23194.    2723. o
   0  14   4  233536.  222451.    8663. o
   0  14   5   60248.   58271.    4531. o
   0  14   6    5426.    3220.    1494. <
   0  14   7    2674.    2873.    1258. <
   0  14   8  166410.  160925.    5219. o
   0  14   9  115761.  111226.    5000. o
   0  14  10    8194.    8244.    1768. o
   0  14  11    7725.   11117.    2528. o
   0  14  12   43158.   46716.    4481. o
   0  14  13   61113.   66192.    6627. o
   0  14  14   15331.   24938.    4867. o
   0  16   0  180092.  191232.   12852. o
   0  16   1     202.     237.    1847. <
   0  16   2     317.    2266.    1822. <
   0  16   3    1982.    1282.    1665. <
   0  16   4  164380.  165050.   12422. o
   0  16   5   26248.   28990.    5784. o
   0  16   6     282.   -3487.    3305. <
   0  16   7    1251.    3760.    3274. <
   0  16   8  102814.  115600.   11612. o
   0  16   9   28363.   22070.    3986. o
   0  16  10    1121.     468.    2302. <
   0  16  11   26189.   25454.    6835. o
   0  16  12   53654.   63562.   10087. o
   0  18   0  138356.  143629.   12078. o
   0  18   1    2455.    6634.    2594. <
   0  18   2     215.     705.    1962. <
   0  18   3    5481.   13808.    4411. o
   0  18   4   71951.   75815.    8917. o
   0  18   5     426.   -2296.    2558. <
   0  18   6     226.    2946.    2952. <
   0  18   7   32954.   30101.    6483. o
   0  18   8   50535.   56637.    8690. o
   0  18   9   12639.   13219.    4781. <
   0  20   0   14965.   14823.    4818. o
   0  20   1    5620.    8128.    2649. o
   0  20   2      55.    1652.    2958. <
   0  20   3   34555.   42446.    7085. o
   0  20   4   34225.   31723.    6264. o
   0  20   5     263.    4587.    2855. <
   1   0   4  181328.  191554.    5969. o
   1   0   6   35047.   41255.    3236. o
   1   0   8  104595.  101463.    5760. o
   1   0  10   12960.   13450.    1441. o
   1   0  12  283626.  287186.   12134. o
   1   0  14   20236.   21353.    3719. o
   1   0  16  175432.  193966.   11773. o
   1   1   2   15862.   17866.     630. o
   1   1   3   10210.   11767.     712. o
   1   1   4   24573.   25077.    1231. o
   1   1   5    8955.    9191.     912. o
   1   1   6   41378.   44493.    2357. o
   1   1   7    1394.    1895.    1002. <
   1   1   8   75327.   75116.    3548. o
   1   1   9    2023.    1622.     717. <
   1   1  10   15455.   16256.    1162. o
   1   1  11    8447.    8912.    1677. o
   1   1  12   63056.   68805.    4176. o
   1   1  13    4220.    5127.    1701. o
   1   1  14   12487.   11336.    2127. o
   1   1  15    9018.    8244.    2205. o
   1   1  16   56559.   56357.    4489. o
   1   1  17     622.    1227.    2758. <
   1   2   1      30.      55.     504. <
   1   2   2   67268.   71970.    1241. o
   1   2   3    2831.    3505.     456. o
   1   2   4   39283.   41607.    1196. o
   1   2   5    1104.    1294.     595. <
   1   2   6   25059.   23698.    1418. o
   1   2   7   28172.   27787.    1674. o
   1   2   8  242919.  231078.    5289. o
   1   2   9   15140.   15673.    1162. o
   1   2  10   27946.   30180.    1614. o
   1   2  11   25456.   24725.    2505. o
   1   2  12  241403.  239583.    7885. o
   1   2  13   13137.   12715.    2188. o
   1   2  14   17911.   19646.    2680. o
   1   2  15   14201.    9896.    2248. o
   1   2  16  171632.  160098.    7631. o
   1   2  17    6188.    6658.    2946. <
   1   3   1    2067.    2794.     304. o
   1   3   2   49748.   51309.    1064. o
   1   3   3    6150.    6051.     529. o
   1   3   4   37404.   35004.    1090. o
   1   3   5     158.     577.     486. <
   1   3   6    5409.    6670.     772. o
   1   3   7   40482.   40586.    1981. o
   1   3   8   12456.   13584.    1313. o
   1   3   9    1864.    2442.     687. o
   1   3  10   20106.   20898.    1357. o
   1   3  11   42664.   40119.    2526. o
   1   3  12   52802.   49826.    3541. o
   1   3  13    8091.    7843.    1780. o
   1   3  14   25118.   22380.    2723. o
   1   3  15   25025.   26511.    3015. o
   1   3  16   41862.   48526.    4366. o
   1   3  17   10737.   10607.    3275. o
   1   4   1   19008.   20193.     667. o
   1   4   2   39115.   40939.     913. o
   1   4   3   32698.   33777.    1053. o
   1   4   4   67099.   66204.    1516. o
   1   4   5    4834.    4107.     541. o
   1   4   6  148228.  148896.    2806. o
   1   4   7   31334.   30879.    1469. o
   1   4   8  109460.  104300.    2998. o
   1   4   9    8861.   10188.    1161. o
   1   4  10   37925.   34967.    1973. o
   1   4  11   56124.   54735.    2948. o
   1   4  12  167759.  167455.    6490. o
   1   4  13   46549.   46382.    3716. o
   1   4  14   24502.   23170.    2796. o
   1   4  15   60076.   58471.    4538. o
   1   4  16  113262.  105874.    6192. o
   1   4  17   15469.   16475.    4259. o
   1   5   1    2189.    3098.     504. o
   1   5   2   31176.   31450.     835. o
   1   5   3    4537.    3542.     401. o
   1   5   4    3917.    4143.     517. o
   1   5   5    2537.    3329.     547. o
   1   5   6    1717.    1731.     571. o
   1   5   7   60196.   63999.    2110. o
   1   5   8    2129.    2782.     674. o
   1   5   9    7733.    8468.    1064. o
   1   5  10   28434.   29992.    1850. o
   1   5  11   62058.   61715.    3120. o
   1   5  12    4447.    3299.    1403. <
   1   5  13   17398.   15904.    2358. o
   1   5  14    7653.   10303.    2175. o
   1   5  15   54583.   56296.    4495. o
   1   5  16    8105.    7478.    2242. o
   1   5  17    3041.    5868.    3013. <
   1   6   1    1274.    1798.     535. o
   1   6   2  167461.  169296.    2208. o
   1   6   3    6233.    7424.     535. o
   1   6   4   12644.   12903.     749. o
   1   6   5   61727.   59777.    1675. o
   1   6   6  102023.  101725.    2390. o
   1   6   7   59293.   60622.    1892. o
   1   6   8   46699.   46400.    1704. o
   1   6   9   47012.   45143.    1776. o
   1   6  10   52844.   48514.    2304. o
   1   6  11  113629.  111195.    4202. o
   1   6  12   79843.   79594.    4561. o
   1   6  13   42633.   40659.    3533. o
   1   6  14   38342.   30435.    3410. o
   1   6  15   75206.   70457.    4892. o
   1   6  16   66002.   63854.    4909. o
   1   6  17   33493.   36279.    5524. o
   1   7   1   11927.   12934.     834. o
   1   7   2    3916.    4921.     468. o
   1   7   3   69058.   71101.    1496. o
   1   7   4    4106.    4738.     596. o
   1   7   5     349.     917.     474. <
   1   7   6   42221.   42846.    1540. o
   1   7   7   87494.   87795.    2099. o
   1   7   8    1300.    1871.     541. o
   1   7   9    5509.    6045.     808. o
   1   7  10      39.    2922.     808. o
   1   7  11   91724.   89125.    3776. o
   1   7  12    1743.    1403.    1336. <
   1   7  13   10679.   10619.    1908. o
   1   7  14    2789.    2995.    1646. <
   1   7  15   84315.   84994.    5380. o
   1   7  16    1111.    2029.    1968. <
   1   7  17    8139.   16196.    4113. o
   1   8   1   27115.   45483.    1638. o
   1   8   2  233031.  229517.    3663. o
   1   8   3   52197.   84806.    2350. o
   1   8   4    4730.    7460.     699. o
   1   8   5    9387.   21633.    1188. o
   1   8   6   74212.   73002.    2061. o
   1   8   7   84861.   92940.    2180. o
   1   8   8    3371.    6269.     754. o
   1   8   9   28539.   36055.    1713. o
   1   8  10   63317.   65014.    2594. o
   1   8  11   68769.   70408.    2862. o
   1   8  12    9320.    9677.    1956. o
   1   8  13   51319.   50070.    3778. o
   1   8  14   19614.   22994.    2838. o
   1   8  15   94414.  103620.    5870. o
   1   8  16   14875.   11791.    2497. o
   1   8  17   12498.   16931.    3840. o
   1   9   1   17547.   20296.    1242. o
   1   9   2    6838.    7885.     827. o
   1   9   3   62425.   61527.    1609. o
   1   9   4   11134.   10473.     748. o
   1   9   5    8631.    9726.     760. o
   1   9   6    1851.    2187.     577. o
   1   9   7   28137.   30715.    1293. o
   1   9   8    8943.    9920.     906. o
   1   9   9    2182.    3238.     790. o
   1   9  10    2978.    3086.     893. o
   1   9  11   58316.   56600.    2585. o
   1   9  12   19713.   18747.    2376. o
   1   9  13     944.     620.    1561. <
   1   9  14     221.    2321.    1816. <
   1   9  15   53406.   57596.    4574. o
   1   9  16   13671.   16979.    3949. o
   1   9  17    9866.   10169.    4192. <
   1  10   1   12049.   22435.    1964. o
   1  10   2  136395.  133806.    2914. o
   1  10   3   29334.   32379.    1469. o
   1  10   4      66.     978.     516. <
   1  10   5     121.    3530.     723. o
   1  10   6  169471.  166599.    3165. o
   1  10   7   71423.   71988.    1988. o
   1  10   8    2697.    2849.     680. o
   1  10   9   17860.   22471.    1448. o
   1  10  10   12917.   14537.    1332. o
   1  10  11   75752.   75420.    2943. o
   1  10  12    2057.    1567.     960. <
   1  10  13   18878.   20066.    2619. o
   1  10  14   15291.   12332.    2206. o
   1  10  15   76401.   76738.    5075. o
   1  10  16     858.    3050.    2867. <
   1  11   1    1658.    2169.    1008. <
   1  11   2    6643.    5674.     790. o
   1  11   3   50423.   49328.    1911. o
   1  11   4    8800.    7357.     705. o
   1  11   5    3962.    3949.     638. o
   1  11   6    5328.    5899.     814. o
   1  11   7   33234.   33388.    1500. o
   1  11   8   45873.   44967.    1728. o
   1  11   9     524.     923.     729. <
   1  11  10    2852.    2904.     887. o
   1  11  11   16068.   13742.    1623. o
   1  11  12   41161.   39402.    2671. o
   1  11  13     749.    1993.    1567. <
   1  11  14    2106.    5565.    1810. o
   1  11  15   32190.   31602.    3453. o
   1  11  16   32122.   34050.    4947. o
   1  12   1   16731.   20612.    1569. o
   1  12   2   93127.   87181.    2929. o
   1  12   3   78873.   77261.    2460. o
   1  12   4    3542.    3523.     875. o
   1  12   5    3217.    3080.     668. o
   1  12   6   28050.   27708.    1680. o
   1  12   7   76057.   75438.    2333. o
   1  12   8    1438.    1859.     753. <
   1  12   9    2103.    3608.     790. o
   1  12  10   32969.   31243.    2215. o
   1  12  11   67662.   66672.    3260. o
   1  12  12   16148.   14835.    1751. o
   1  12  13    2268.    1980.    1160. <
   1  12  14    6780.    4489.    1810. <
   1  12  15   69597.   63015.    6814. o
   1  13   1   14042.   15230.    1562. o
   1  13   2   15316.   13608.    1520. o
   1  13   3    1905.    1428.     966. <
   1  13   4    8925.    8942.    1112. o
   1  13   5   10992.   11876.    1410. o
   1  13   6    2110.    2278.    1002. <
   1  13   7   25334.   22477.    1388. o
   1  13   8   22870.   20436.    1351. o
   1  13   9     143.    1336.     796. <
   1  13  10   16111.   17259.    1605. o
   1  13  11    4940.    8748.    1294. o
   1  13  12   37659.   39505.    2696. o
   1  13  13    4333.    3845.    2394. <
   1  13  14    9902.   16123.    3864. o
   1  14   1   26394.   31407.    2190. o
   1  14   2   40105.   42555.    2539. o
   1  14   3  108360.  103176.    4041. o
   1  14   4     425.     298.     984. <
   1  14   5   31816.   31918.    2075. o
   1  14   6   38530.   35538.    2719. o
   1  14   7   76910.   71198.    2723. o
   1  14   8   27720.   25885.    1619. o
   1  14   9   12009.   12788.    1325. o
   1  14  10    8734.   10248.    1452. o
   1  14  11   57661.   62250.    3538. o
   1  14  12   18190.   23565.    2413. o
   1  14  13      60.    3681.    2078. <
   1  14  14    4325.    6038.    3530. <
   1  15   1      44.    1598.    1166. <
   1  15   2   23259.   22805.    2140. o
   1  15   3    1746.    1658.    1628. <
   1  15   4   18276.   18565.    2170. o
   1  15   5    3539.    4076.    1209. o
   1  15   6   19238.   17143.    2000. o
   1  15   7      12.     383.    1215. <
   1  15   8   15670.   18407.    2024. o
   1  15   9    7500.    8778.    1549. o
   1  15  10   17776.   14798.    1896. o
   1  15  11    1013.     826.    1166. <
   1  15  12   53476.   58514.    4362. o
   1  15  13    1894.    1130.    3596. <
   1  16   1   76445.   83883.    4331. o
   1  16   2   22023.   20570.    2322. o
   1  16   3   55928.   57262.    4355. o
   1  16   4    8531.    9847.    2527. o
   1  16   5   49581.   51953.    5398. o
   1  16   6    5580.    5498.    2643. <
   1  16   7   83066.   76975.    6774. o
   1  16   8   19131.   13480.    2953. o
   1  16   9   16649.   15212.    2485. o
   1  16  10    3891.    5941.    1817. o
   1  16  11   37238.   38576.    5087. o
   1  16  12   14088.   18213.    5814. o
   1  17   1       4.    3700.    1494. <
   1  17   2   21261.   24518.    2565. o
   1  17   3      59.   -1087.    1446. <
   1  17   4     233.    1579.    1871. <
   1  17   5    2476.    3748.    2108. <
   1  17   6   20599.   20691.    3403. o
   1  17   7    2785.    3791.    2460. <
   1  17   8   29877.   27094.    4460. o
   1  17   9    7441.    6938.    2205. o
   1  17  10   18773.   18802.    5960. o
   1  17  11    6295.    8402.    4975. <
   1  18   1   58166.   68574.    4127. o
   1  18   2      68.    2916.    1847. <
   1  18   3  102777.  106676.    6016. o
   1  18   4    4195.    4769.    2145. <
   1  18   5   72319.   74466.    6494. o
   1  18   6     421.    3086.    2120. <
   1  18   7   33897.   37403.    4959. o
   1  18   8    2084.    -352.    2254. <
   1  18   9   45714.   46406.    8470. o
   1  18  10       5.   -4477.    4994. <
   1  19   1     494.    1598.    1300. <
   1  19   2    9065.    5607.    1610. o
   1  19   3   12386.   12034.    3026. o
   1  19   4     674.    2181.    2102. <
   1  19   5    1556.    1021.    1816. <
   1  19   6   22077.   22672.    3907. o
   1  19   7    5796.     571.    2934. <
   1  19   8    4800.    4137.    3663. <
   1  20   1   54013.   56892.    4616. o
   1  20   2   10693.   11293.    2600. o
   1  20   3   44984.   48077.    5228. o
   1  20   4     490.    5741.    3760. <
   1  20   5   36662.   36498.    7048. o
   1  20   6    4852.   16153.    5255. o
   1  21   1    8026.    6688.    2758. <
   1  21   2    7142.    3584.    3669. <
   1  21   3    4774.   13122.    5255. <
   1  21   4     345.     -24.    2904. <
   2   0   2    5116.    4453.     942. o
   2   0   4   31483.   31237.    2457. o
   2   0   6    1378.    1829.    1221. <
   2   0   8   38808.   37507.    3563. o
   2   0  10      49.     298.     778. <
   2   0  12    4406.    7029.    2181. o
   2   0  14     962.     778.    1804. <
   2   0  16     147.    3451.    3274. <
   2   1   2    7798.    7575.     408. o
   2   1   3    9810.    9070.     609. o
   2   1   4  370336.  366105.    4587. o
   2   1   5    2898.    3554.     614. o
   2   1   6   51382.   52688.    2614. o
   2   1   7     609.     273.     984. <
   2   1   8  164057.  156751.    5157. o
   2   1   9    9036.    9592.    1039. o
   2   1  10   25893.   22653.    1321. o
   2   1  11   22614.   19507.    2243. o
   2   1  12   43640.   43752.    3291. o
   2   1  13     180.    1015.    1592. <
   2   1  14   31099.   32932.    3307. o
   2   1  15     148.     601.    1573. <
   2   1  16   25784.   30964.    3532. o
   2   1  17     519.     231.    2649. <
   2   2   1     525.     237.     450. <
   2   2   2    2588.    1871.     413. o
   2   2   3   11375.   11846.     603. o
   2   2   4  105104.  102229.    1717. o
   2   2   5     218.     292.     559. <
   2   2   6    7044.    9434.    1046. o
   2   2   7    1624.    1148.     723. <
   2   2   8   52764.   48514.    2334. o
   2   2   9    3770.    3123.     711. o
   2   2  10     998.    1027.     729. <
   2   2  11    2373.    1276.    1209. <
   2   2  12   12327.   10388.    1799. o
   2   2  13    1549.    1087.    1373. <
   2   2  14    1753.     170.    1403. <
   2   2  15     350.     644.    1604. <
   2   2  16    1091.    2472.    1889. <
   2   2  17    2778.    7612.    3700. <
   2   3   0  477378.  492360.    8284. o
   2   3   1  148186.  144856.    2070. o
   2   3   2    3494.    3353.     468. o
   2   3   3   60650.   55871.    1348. o
   2   3   4   26329.   24348.     928. o
   2   3   5   68830.   67116.    1691. o
   2   3   6    6366.    6695.     729. o
   2   3   7  148614.  144595.    3820. o
   2   3   8   55446.   57390.    2531. o
   2   3   9    2369.    2065.     687. o
   2   3  10    8192.   10194.    1076. o
   2   3  11   41886.   41546.    3139. o
   2   3  12   87612.   77534.    4421. o
   2   3  13    6302.    7691.    1750. o
   2   3  14   16846.   15114.    2279. o
   2   3  15   13940.   16584.    2637. o
   2   3  16    4149.    3791.    1841. <
   2   3  17      59.   -1021.    2169. <
   2   4   0  231513.  235221.    5070. o
   2   4   1   14186.   13413.     761. o
   2   4   2     286.     371.     358. <
   2   4   3    1094.    1671.     462. o
   2   4   4   24154.   22690.     928. o
   2   4   5   26250.   25569.    1074. o
   2   4   6     891.    1282.     583. <
   2   4   7    1523.    2242.     632. o
   2   4   8   26789.   25345.    1498. o
   2   4   9    9499.   10024.    1143. o
   2   4  10     295.     784.     814. <
   2   4  11     402.     140.    1033. <
   2   4  12   35940.   36146.    3077. o
   2   4  13    9497.    6749.    1774. o
   2   4  14    5993.    4489.    1634. <
   2   4  15     417.    -121.    1476. <
   2   4  16    4991.    3378.    1792. <
   2   4  17    3504.    1185.    2618. <
   2   5   0   19248.   18444.    1193. o
   2   5   1  106823.  105120.    1779. o
   2   5   2    1667.    2230.     480. o
   2   5   3  164637.  162206.    2504. o
   2   5   4   93467.   97035.    2117. o
   2   5   5  112173.  112477.    2242. o
   2   5   6   19700.   20770.    1169. o
   2   5   7  177001.  175559.    3291. o
   2   5   8   13068.   12988.     967. o
   2   5   9   64345.   60342.    2284. o
   2   5  10   12158.   11439.    1319. o
   2   5  11   64156.   62493.    3138. o
   2   5  12    2737.    1488.    1324. <
   2   5  13    2334.    3669.    1464. <
   2   5  14    1326.    1361.    1719. <
   2   5  15   52167.   50598.    4172. o
   2   5  16    6183.    7017.    2254. o
   2   5  17      45.    2491.    2946. <
   2   6   0  100016.   98875.    2803. o
   2   6   1    2826.    2928.     504. o
   2   6   2     348.     705.     419. <
   2   6   3    1576.    2801.     456. o
   2   6   4  115275.  113176.    2183. o
   2   6   5    1058.     516.     516. <
   2   6   6    6867.    6585.     717. o
   2   6   7     196.    -115.     583. <
   2   6   8   72508.   68349.    2052. o
   2   6   9    2487.    2011.     632. o
   2   6  10    1637.    1835.     881. <
   2   6  11     144.     243.     936. <
   2   6  12   29915.   33552.    3034. o
   2   6  13    4585.    6385.    1847. o
   2   6  14    3522.    4180.    1695. <
   2   6  15     553.     601.    1488. <
   2   6  16   10035.   11706.    2400. o
   2   6  17    3175.     547.    2497. <
   2   7   0   11114.   10096.     924. o
   2   7   1  134937.  131267.    2174. o
   2   7   2   32219.   33066.    1089. o
   2   7   3  261816.  264599.    3466. o
   2   7   4    9859.   11099.     742. o
   2   7   5   59761.   57463.    1770. o
   2   7   6      37.     -43.     480. <
   2   7   7  161501.  157565.    2902. o
   2   7   8    4338.    4441.     723. o
   2   7   9   40259.   41486.    1805. o
   2   7  10    1559.    2904.     881. o
   2   7  11  123100.  123995.    4394. o
   2   7  12    5778.    4854.    1543. o
   2   7  13    1792.    1798.    1507. <
   2   7  14    5876.    6664.    2060. o
   2   7  15   55554.   56454.    4452. o
   2   7  16    3648.    6051.    2145. <
   2   7  17      41.   -3475.    3080. <
   2   8   0  167932.  174150.    4270. o
   2   8   1   24228.   24385.    1110. o
   2   8   2    1619.    2873.     516. o
   2   8   3    3515.    3718.     523. o
   2   8   4  171135.  171823.    2843. o
   2   8   5      24.     267.     431. <
   2   8   6    9531.   10321.     845. o
   2   8   7    1131.    2248.     589. o
   2   8   8   94422.   94283.    2355. o
   2   8   9    1134.    1543.     656. <
   2   8  10    9187.   11810.    1258. o
   2   8  11    9858.   11160.    1465. o
   2   8  12   33166.   32112.    2973. o
   2   8  13    1426.    3979.    1804. <
   2   8  14    9140.   10662.    2224. o
   2   8  15     378.    2230.    2211. <
   2   8  16   18878.   21505.    4150. o
   2   8  17    3293.    5097.    2594. <
   2   9   0  183819.  189501.    4837. o
   2   9   1  228303.  225033.    3896. o
   2   9   2     286.     -67.     577. <
   2   9   3   93725.   92090.    2156. o
   2   9   4  101207.   96567.    2195. o
   2   9   5  100210.   98535.    2196. o
   2   9   6      81.     -49.     614. <
   2   9   7  245645.  240792.    3762. o
   2   9   8   83543.   82309.    2282. o
   2   9   9    2421.    3937.     814. o
   2   9  10     725.     607.     802. <
   2   9  11   94470.   94362.    3325. o
   2   9  12   29197.   28358.    2797. o
   2   9  13    8040.    8341.    1823. o
   2   9  14    2175.     832.    1634. <
   2   9  15   27740.   25393.    3221. o
   2   9  16    4523.    3930.    2782. <
   2  10   0  178006.  192454.    5885. o
   2  10   1   28348.   29573.    1353. o
   2  10   2     151.     -36.     741. <
   2  10   3    5468.    5795.     669. o
   2  10   4  124885.  126601.    2616. o
   2  10   5   20002.   19513.    1102. o
   2  10   6   20338.   20697.    1302. o
   2  10   7   19525.   18535.    1090. o
   2  10   8   70302.   69084.    2233. o
   2  10   9    3154.    1452.     686. <
   2  10  10   27495.   26165.    1734. o
   2  10  11   13815.   13322.    1441. o
   2  10  12   39807.   37537.    2647. o
   2  10  13     142.    2472.    1373. <
   2  10  14   24338.   23589.    2893. o
   2  10  15      27.    1397.    1731. <
   2  10  16   18048.   21475.    4302. o
   2  11   0  241982.  245639.    8027. o
   2  11   1   29340.   30666.    1808. o
   2  11   2    7626.    7399.     918. o
   2  11   3   83726.   83220.    2487. o
   2  11   4  259637.  251599.    3973. o
   2  11   5   30848.   31504.    1378. o
   2  11   6    6013.    6439.     924. o
   2  11   7   30931.   30927.    1505. o
   2  11   8  163457.  157134.    3289. o
   2  11   9   23802.   26924.    1516. o
   2  11  10    3452.    3773.     875. o
   2  11  11   43400.   40155.    2580. o
   2  11  12   39228.   43970.    2788. o
   2  11  13      55.    1476.    1355. <
   2  11  14   14299.   14859.    2491. o
   2  11  15   19716.   20794.    2881. o
   2  11  16   19039.   28096.    4612. o
   2  12   0   64892.   70384.    4352. o
   2  12   1   15574.   15576.    1471. o
   2  12   2    3443.    3584.     784. o
   2  12   3   52365.   51521.    2257. o
   2  12   4   90495.   91148.    2805. o
   2  12   5   21182.   20873.    1266. o
   2  12   6   18012.   17417.    1344. o
   2  12   7   23769.   24081.    1522. o
   2  12   8   66047.   65488.    2196. o
   2  12   9   21255.   21341.    1388. o
   2  12  10   39874.   39785.    2441. o
   2  12  11    3679.    2770.    1124. <
   2  12  12   28258.   27343.    2274. o
   2  12  13    7357.    9106.    1610. o
   2  12  14   42125.   44772.    3874. o
   2  12  15     786.    2491.    2880. <
   2  13   0  290923.  303977.    8376. o
   2  13   1    2303.    3232.     972. o
   2  13   2     990.     450.     905. <
   2  13   3    7206.    8827.    1106. o
   2  13   4  293800.  290728.    6155. o
   2  13   5   13603.   11263.    1325. o
   2  13   6    6221.    3299.     960. o
   2  13   7   13932.   13243.    1149. o
   2  13   8  181533.  172364.    4101. o
   2  13   9      96.     905.     832. <
   2  13  10   13378.   16986.    1605. o
   2  13  11     244.     267.    1021. <
   2  13  12   78290.   77285.    3694. o
   2  13  13       9.    1391.    2205. <
   2  13  14    6284.    5820.    2728. <
   2  14   0   24998.   28485.    2772. o
   2  14   1   25688.   27374.    2190. o
   2  14   2     192.    -456.    1002. <
   2  14   3   37380.   31243.    1930. o
   2  14   4   50493.   49984.    2547. o
   2  14   5   43884.   43940.    2436. o
   2  14   6   15849.   16384.    1890. o
   2  14   7   14326.   12563.    1350. o
   2  14   8   50294.   50981.    2450. o
   2  14   9   56122.   51989.    2687. o
   2  14  10   42725.   40338.    2720. o
   2  14  11    2514.    1950.    1306. <
   2  14  12   21816.   26110.    2632. o
   2  14  13   21846.   26863.    3227. o
   2  14  14   31219.   30727.    4199. o
   2  15   0  322784.  336016.   10258. o
   2  15   1    3650.    2576.    1118. <
   2  15   2    1710.    1270.    1361. <
   2  15   3    6051.    5571.    1239. o
   2  15   4  161523.  159406.    4815. o
   2  15   5    1920.    3487.    1337. <
   2  15   6    5864.    3402.    1476. <
   2  15   7    8709.    7478.    1604. o
   2  15   8  132833.  129724.    5049. o
   2  15   9    3834.    4538.    1452. o
   2  15  10   12014.   11846.    1689. o
   2  15  11    1551.    2454.    1361. <
   2  15  12   90593.   97928.    6511. o
   2  15  13     612.    7326.    5261. <
   2  16   0    7377.   10072.    2108. o
   2  16   1   36380.   42774.    2854. o
   2  16   2    2442.    1713.    1640. <
   2  16   3   16982.   20260.    2789. o
   2  16   4   13781.   15971.    2637. o
   2  16   5   66767.   70736.    6178. o
   2  16   6    7992.   10090.    3074. o
   2  16   7    9472.    3420.    2491. <
   2  16   8   21811.   20916.    3124. o
   2  16   9   54622.   53095.    4148. o
   2  16  10   14899.   14252.    2346. o
   2  16  11     800.    7746.    4101. <
   2  16  12   13314.   11712.    5134. <
   2  17   0   99604.  114342.    7206. o
   2  17   1   29714.   29798.    2791. o
   2  17   2    1309.    1683.    1501. <
   2  17   3   60665.   62894.    4623. o
   2  17   4  177541.  185528.    9601. o
   2  17   5   26193.   26317.    4059. o
   2  17   6    7283.   11627.    2971. o
   2  17   7   37548.   41109.    5087. o
   2  17   8   83880.   88463.    7286. o
   2  17   9   14167.   10941.    3445. o
   2  17  10    7181.    4702.    4003. <
   2  17  11   18107.   23808.    6604. o
   2  18   0    7261.    9507.    2582. o
   2  18   1   50070.   53550.    3693. o
   2  18   2    1984.    2211.    1780. <
   2  18   3   21494.   27270.    3513. o
   2  18   4    2225.    3469.    1987. <
   2  18   5   75971.   86325.    6867. o
   2  18   6    1144.     437.    1829. <
   2  18   7    1986.    1780.    2977. <
   2  18   8    1677.    5716.    4034. <
   2  18   9   84074.   76872.   10568. o
   2  18  10    2938.    5686.    4605. <
   2  19   0   51624.   51163.    5331. o
   2  19   1   89195.   90340.    5648. o
   2  19   2    1833.    3760.    1829. <
   2  19   3   74697.   75062.    5208. o
   2  19   4   35078.   36571.    4552. o
   2  19   5   25714.   29415.    6410. o
   2  19   6      19.    6482.    3736. <
   2  19   7   52325.   43387.    7917. o
   2  19   8   25090.   32574.    7552. o
   2  19   9   15123.   21116.    6926. o
   2  20   0    1279.    5838.    2782. <
   2  20   1   34916.   39402.    3994. o
   2  20   2     662.     128.    2090. <
   2  20   3   15292.   23838.    6015. o
   2  20   4      33.    2108.    3657. <
   2  20   5   64568.   70943.    9469. o
   2  20   6     960.     -43.    3894. <
   2  20   7    1835.    -996.    3742. <
   2  21   0    4185.    5048.    3524. <
   2  21   1   59804.   68531.    6603. o
   2  21   2    1281.    3937.    2934. <
   2  21   3   60385.   65627.    9225. o
   2  21   4    2772.    2211.    3766. <
   3   0   2   18218.   19033.    1011. o
   3   0   4    3220.    5686.    1124. o
   3   0   6  115883.  128867.    4565. o
   3   0   8   16351.   18018.    1702. o
   3   0  10    6628.    5923.    1106. o
   3   0  12     132.    2412.    2199. <
   3   0  14     242.    3845.    2503. <
   3   0  16      81.    -176.    3183. <
   3   1   1   54548.   56029.    1866. o
   3   1   2  676709.  674565.    6535. o
   3   1   3    1399.    2454.     431. o
   3   1   4     229.     474.     516. <
   3   1   5   82049.   85468.    2416. o
   3   1   6  782325.  809180.   10248. o
   3   1   7   27188.   32774.    1960. o
   3   1   8   12124.   12302.    1149. o
   3   1   9    8203.    7162.     808. o
   3   1  10  153133.  149522.    3355. o
   3   1  11     266.    -298.    1258. <
   3   1  12   11792.   11348.    2030. o
   3   1  13   12003.   10935.    2029. o
   3   1  14   65112.   67553.    4649. o
   3   1  15     936.    3031.    1914. <
   3   1  16    2999.    4301.    1938. <
   3   2   1    1247.    1397.     832. <
   3   2   2   42652.   42518.    1190. o
   3   2   3      24.      97.     389. <
   3   2   4    4959.    5747.     523. o
   3   2   5    8610.    8942.     718. o
   3   2   6   30350.   30417.    1396. o
   3   2   7   25155.   25551.    1510. o
   3   2   8     589.    1908.     656. <
   3   2   9    8928.    8019.     881. o
   3   2  10    2312.    3724.     796. o
   3   2  11    1791.     984.    1324. <
   3   2  12    2563.    4593.    1549. <
   3   2  13     301.    -990.    1561. <
   3   2  14    3605.    7521.    1920. o
   3   2  15    1106.   -1142.    1677. <
   3   2  16    1220.    1093.    1719. <
   3   3   1   98409.   89696.    3124. o
   3   3   2  476406.  482434.    7349. o
   3   3   3  100213.   98675.    1838. o
   3   3   4    2216.    3317.     486. o
   3   3   5  217443.  223320.    3346. o
   3   3   6  415166.  432237.    5910. o
   3   3   7   53877.   53350.    2100. o
   3   3   8     160.    -255.     571. <
   3   3   9   72934.   69600.    2288. o
   3   3  10  181308.  184459.    4013. o
   3   3  11   16346.   17253.    2158. o
   3   3  12    5169.    4696.    1495. o
   3   3  13   13418.   17350.    2577. o
   3   3  14   47775.   45453.    3807. o
   3   3  15    4507.    4544.    1786. <
   3   3  16     949.    5552.    1871. <
   3   3  17   14614.   11974.    3694. o
   3   4   1    5550.    5783.     766. o
   3   4   2   65735.   64662.    1791. o
   3   4   3   10861.   12417.     785. o
   3   4   4    4724.    5145.     584. o
   3   4   5    1622.    2248.     486. o
   3   4   6    6333.    6877.     772. o
   3   4   7     210.    -456.     510. <
   3   4   8     168.    -589.     662. <
   3   4   9    1392.    1355.     753. <
   3   4  10   29746.   28346.    1777. o
   3   4  11    6994.    3961.    1434. <
   3   4  12    9792.    7527.    1659. o
   3   4  13      38.     419.    1409. <
   3   4  14    8920.    8724.    1993. o
   3   4  15    5654.    6026.    1981. o
   3   4  16    8619.    7563.    2126. o
   3   4  17     123.    4398.    3031. <
   3   5   1  173322.  171392.    3044. o
   3   5   2   78524.   75955.    1637. o
   3   5   3   78382.   74952.    1930. o
   3   5   4   10329.   13316.     852. o
   3   5   5  294682.  303679.    4091. o
   3   5   6  205922.  214463.    3863. o
   3   5   7  142635.  140537.    2954. o
   3   5   8    5455.    5042.     705. o
   3   5   9  105547.  109598.    3109. o
   3   5  10   28034.   26711.    1783. o
   3   5  11   32945.   30800.    2809. o
   3   5  12    1985.     237.    1355. <
   3   5  13   87074.   79600.    4779. o
   3   5  14   22227.   19780.    2832. o
   3   5  15    7133.    7776.    2078. o
   3   5  16    1060.     723.    1731. <
   3   5  17   29471.   19094.    5772. o
   3   6   1      11.     516.     589. <
   3   6   2   34269.   31274.    1076. o
   3   6   3    8172.    9568.     730. o
   3   6   4      74.     753.     510. <
   3   6   5   13740.   13523.     882. o
   3   6   6   93762.   93572.    2451. o
   3   6   7    3077.    2108.     547. o
   3   6   8    6344.    5498.     723. o
   3   6   9    7230.    7211.     875. o
   3   6  10   24740.   26481.    2013. o
   3   6  11    9799.    6330.    1397. o
   3   6  12    7994.    7849.    1665. o
   3   6  13    1236.    2442.    1531. <
   3   6  14   15370.   15169.    2461. o
   3   6  15    3632.    3833.    1683. <
   3   6  16    7059.    5486.    1823. o
   3   6  17    2084.     298.    3044. <
   3   7   1  400639.  393084.    5047. o
   3   7   2   20252.   20424.     987. o
   3   7   3  256515.  254442.    3665. o
   3   7   4    2816.    3487.     559. o
   3   7   5  313185.  315805.    5059. o
   3   7   6     431.     875.     589. <
   3   7   7  130086.  132573.    2782. o
   3   7   8    2185.    1877.     589. o
   3   7   9  176364.  169174.    3697. o
   3   7  10   14222.   12818.    1368. o
   3   7  11   45578.   42585.    2648. o
   3   7  12     118.   -1142.    1227. <
   3   7  13   91448.   94757.    5219. o
   3   7  14     630.    -328.    1397. <
   3   7  15    7579.    7357.    2357. o
   3   7  16    4809.    3900.    2041. <
   3   8   1    1789.    2387.     595. o
   3   8   2   84234.   83141.    2024. o
   3   8   3    2885.    2606.     541. o
   3   8   4    4601.    6202.     808. o
   3   8   5    1988.    1458.     553. <
   3   8   6  115536.  115436.    2860. o
   3   8   7     534.    -401.     516. <
   3   8   8   16145.   15710.    1016. o
   3   8   9      98.     583.     699. <
   3   8  10   36673.   35964.    1967. o
   3   8  11      23.    2637.    1039. <
   3   8  12   10776.   10528.    1987. o
   3   8  13     147.    1944.    1525. <
   3   8  14   22462.   18249.    2619. o
   3   8  15    2418.    3031.    1652. <
   3   8  16    9556.    8420.    3402. <
   3   9   1  202801.  193608.    2806. o
   3   9   2   63844.   63981.    1809. o
   3   9   3  246445.  247395.    3863. o
   3   9   4   18251.   16676.    1023. o
   3   9   5  275538.  274653.    4195. o
   3   9   6   13431.   14221.    1101. o
   3   9   7   77433.   77747.    2166. o
   3   9   8    1632.    1233.     632. <
   3   9   9  147189.  146321.    3455. o
   3   9  10   24770.   29476.    1820. o
   3   9  11   16514.   18790.    1599. o
   3   9  12   18560.   14677.    2230. o
   3   9  13   64095.   61053.    4217. o
   3   9  14    7425.    7563.    2126. o
   3   9  15   13867.   13061.    2455. o
   3   9  16   13160.   17253.    3749. o
   3  10   1    4364.    4787.     681. o
   3  10   2  172058.  165645.    2968. o
   3  10   3   19214.   16299.    1101. o
   3  10   4   20630.   19798.    1084. o
   3  10   5    3913.    5060.     766. o
   3  10   6   36122.   37166.    1755. o
   3  10   7     985.    1179.     620. <
   3  10   8   11585.   10680.    1021. o
   3  10   9    5988.    6433.     869. o
   3  10  10   67067.   66770.    2661. o
   3  10  11    2000.    1008.     966. <
   3  10  12   24227.   23899.    2304. o
   3  10  13      83.   -2600.    1403. <
   3  10  14   34094.   39135.    3642. o
   3  10  15     874.    2776.    1877. <
   3  10  16   28896.   32015.    5038. o
   3  11   1  202451.  209968.    3972. o
   3  11   2  247751.  238629.    5150. o
   3  11   3  107559.  106815.    2819. o
   3  11   4   14346.   14076.     980. o
   3  11   5   81551.   82510.    2367. o
   3  11   6  162560.  157116.    3815. o
   3  11   7   57664.   55616.    1998. o
   3  11   8   10178.   10576.     985. o
   3  11   9   73088.   71763.    2554. o
   3  11  10   63741.   67012.    2867. o
   3  11  11   35594.   30879.    2324. o
   3  11  12   20501.   22951.    2152. o
   3  11  13   50131.   47943.    3383. o
   3  11  14   27654.   31845.    3350. o
   3  11  15    4567.    4714.    1774. <
   3  11  16   11823.   12454.    3445. o
   3  12   1   11674.   12709.    1192. o
   3  12   2  120328.  120824.    3410. o
   3  12   3    8298.    8298.    1027. o
   3  12   4   17204.   16439.    1150. o
   3  12   5   26594.   25442.    1389. o
   3  12   6   69396.   69770.    2536. o
   3  12   7   27520.   30690.    1802. o
   3  12   8    8473.    9428.    1088. o
   3  12   9     327.    2843.     851. o
   3  12  10   43035.   44888.    2588. o
   3  12  11   12175.   11433.    1556. o
   3  12  12   36241.   34202.    2494. o
   3  12  13       0.   -1203.    1397. <
   3  12  14   36140.   35271.    3393. o
   3  12  15    6232.   12867.    4982. <
   3  13   1   15398.   14264.    1514. o
   3  13   2  223862.  223174.    4841. o
   3  13   3   60777.   58696.    2616. o
   3  13   4    6753.    7940.    1185. o
   3  13   5   22182.   22258.    1345. o
   3  13   6  202304.  198206.    4650. o
   3  13   7   16646.   15777.    1368. o
   3  13   8   23747.   24597.    1758. o
   3  13   9   13575.   15649.    1611. o
   3  13  10  100595.  108553.    3615. o
   3  13  11   13839.   16068.    1575. o
   3  13  12   19698.   22629.    2061. o
   3  13  13    1144.   -1458.    2448. <
   3  13  14   47210.   47068.    5738. o
   3  14   1   29546.   33631.    2409. o
   3  14   2   40174.   38886.    2465. o
   3  14   3   22438.   24828.    1825. o
   3  14   4     818.     620.     911. <
   3  14   5   11000.   11038.    1586. o
   3  14   6   60346.   53490.    2681. o
   3  14   7   29898.   34603.    2197. o
   3  14   8   29875.   29718.    1881. o
   3  14   9    1611.    3007.    1039. <
   3  14  10   42700.   44602.    2909. o
   3  14  11   39063.   42160.    2878. o
   3  14  12   15816.   16451.    2613. o
   3  14  13     350.    2418.    2302. <
   3  14  14   21135.   23650.    4314. o
   3  15   1     116.    1045.    1191. <
   3  15   2  274415.  274659.    8180. o
   3  15   3       4.     772.    1057. <
   3  15   4   15916.   17411.    1757. o
   3  15   5    1067.     936.    1300. <
   3  15   6  155760.  162571.    6954. o
   3  15   7     573.     462.    1525. <
   3  15   8    5277.    4915.    1252. o
   3  15   9    1582.    2011.    1258. <
   3  15  10  127854.  126929.    4848. o
   3  15  11    4439.    7096.    1774. o
   3  15  12   22108.   23960.    4411. o
   3  15  13    2574.    9787.    6008. <
   3  16   1   25917.   27732.    2608. o
   3  16   2   25856.   26007.    2632. o
   3  16   3   98713.   98365.    5572. o
   3  16   4     476.    -273.    1695. <
   3  16   5    5367.    9343.    2947. o
   3  16   6   31084.   33424.    4382. o
   3  16   7   44376.   44001.    4972. o
   3  16   8    4406.    6251.    2527. <
   3  16   9   10202.    8292.    1938. o
   3  16  10   20500.   17447.    3889. o
   3  16  11   57057.   44772.    8403. o
   3  16  12    9265.   10224.    5006. <
   3  17   1   21407.   23243.    3063. o
   3  17   2  135798.  139456.    6880. o
   3  17   3   10615.   10431.    2066. o
   3  17   4     478.    2946.    1859. <
   3  17   5   28317.   29062.    4126. o
   3  17   6  138372.  139650.    8746. o
   3  17   7    2466.    4416.    2916. <
   3  17   8   19438.    9015.    3177. <
   3  17   9   26430.   20764.    4381. o
   3  17  10   52217.   54516.    8890. o
   3  17  11     150.    4216.    3700. <
   3  18   1   47028.   45963.    4013. o
   3  18   2   12225.   18668.    2874. o
   3  18   3   59117.   59832.    4738. o
   3  18   4    1235.    7715.    2327. o
   3  18   5   11907.    7290.    2454. <
   3  18   6    4509.     595.    3438. <
   3  18   7   70963.   66666.   10173. o
   3  18   8     101.   -1227.    3651. <
   3  18   9    1805.    4623.    4265. <
   3  18  10    7806.    1549.    4331. <
   3  19   1   73780.   79229.    5415. o
   3  19   2   62947.   73968.    5214. o
   3  19   3   21327.   20157.    3767. o
   3  19   4     724.    4447.    3572. <
   3  19   5   60549.   59868.    9152. o
   3  19   6   31229.   41182.    7753. o
   3  19   7   13144.   11463.    4684. <
   3  19   8     192.    3341.    3870. <
   3  19   9   46597.   41279.    8494. o
   3  20   1   39422.   43509.    5385. o
   3  20   2     413.     431.    2418. <
   3  20   3   60225.   65937.    6602. o
   3  20   4    1349.    5079.    3937. <
   3  20   5   26910.   22769.    6003. o
   3  20   6      43.    1397.    3177. <
   3  20   7   79071.   81070.   11073. o
   3  21   1   35781.   39299.    5196. o
   3  21   2    4614.    6275.    3068. <
   3  21   3   40500.   46996.    8258. o
   3  21   4    1402.    6166.    4526. <
   3  21   5   63248.   77419.   10532. o
   4   0   0   15196.   18486.    2121. o
   4   0   2   29961.   28576.    1268. o
   4   0   4  169911.  170444.    4778. o
   4   0   6  152463.  155627.    5120. o
   4   0   8   24252.   23376.    1910. o
   4   0  10  158926.  151430.    4540. o
   4   0  12   12409.   19622.    3324. o
   4   0  14  163048.  167230.   10275. o
   4   0  16   48717.   50227.    6333. o
   4   1   0   89858.   92375.    3608. o
   4   1   1    6248.    4951.     650. o
   4   1   2   10789.    8639.     627. o
   4   1   3    1294.     887.     395. <
   4   1   4   68796.   68780.    1818. o
   4   1   5    5085.    5492.     796. o
   4   1   6  158429.  160153.    3727. o
   4   1   7     311.     923.     948. <
   4   1   8   48237.   49377.    2026. o
   4   1   9     294.    1397.     656. <
   4   1  10  144858.  143720.    3315. o
   4   1  11    1070.    -352.    1367. <
   4   1  12   44112.   43496.    3467. o
   4   1  13   16074.   14118.    2358. o
   4   1  14  119050.  115448.    6025. o
   4   1  15    3987.    1494.    1622. <
   4   1  16   39264.   39657.    4055. o
   4   2   0  238586.  260742.    7534. o
   4   2   1   12876.   17690.    1654. o
   4   2   2    5362.    4714.     583. o
   4   2   3    2583.    3669.     456. o
   4   2   4   12466.   12010.     809. o
   4   2   5     103.     784.     522. <
   4   2   6  108661.  109130.    2520. o
   4   2   7    7895.    9939.    1033. o
   4   2   8   37448.   35016.    1694. o
   4   2   9   20426.   20837.    1339. o
   4   2  10  110634.  106858.    3011. o
   4   2  11    1336.    -219.    1349. <
   4   2  12   58859.   59911.    3980. o
   4   2  13   25065.   24196.    2717. o
   4   2  14   98463.  101597.    5621. o
   4   2  15    6982.    8274.    2114. o
   4   2  16   11152.   13407.    2758. o
   4   3   0  163101.  175480.    6542. o
   4   3   1    8163.    9082.    1471. o
   4   3   2   14933.   15734.    1295. o
   4   3   3   11987.   12241.     828. o
   4   3   4   42267.   38539.    1260. o
   4   3   5    6815.    6810.     693. o
   4   3   6   55864.   57031.    1812. o
   4   3   7   13163.   15309.    1138. o
   4   3   8   31834.   33260.    1530. o
   4   3   9   44669.   41200.    1708. o
   4   3  10   72565.   70500.    2463. o
   4   3  11    1707.    -286.    1403. <
   4   3  12   65334.   61199.    4047. o
   4   3  13   61329.   59474.    4192. o
   4   3  14  108407.  100036.    5645. o
   4   3  15   15870.   14634.    2558. o
   4   3  16   30202.   30593.    3507. o
   4   4   0   93681.   99787.    4155. o
   4   4   1   11809.    9932.    1410. o
   4   4   2    8534.    7660.     784. o
   4   4   3    1247.    1227.     644. <
   4   4   4   79498.   83008.    1964. o
   4   4   5   63013.   67341.    1889. o
   4   4   6   63673.   64613.    2069. o
   4   4   7     351.     674.     577. <
   4   4   8   50409.   49541.    2014. o
   4   4   9   35024.   36000.    1846. o
   4   4  10   99456.   95802.    3489. o
   4   4  11   26202.   27793.    2754. o
   4   4  12   45147.   42111.    3430. o
   4   4  13   81051.   78725.    4827. o
   4   4  14  131528.  123096.    6269. o
   4   4  15   14967.   14270.    2558. o
   4   4  16   19092.   20005.    2893. o
   4   5   0  106585.  112538.    4758. o
   4   5   1    1450.    1598.     662. <
   4   5   2      80.     929.     626. <
   4   5   3   10965.   11378.     997. o
   4   5   4   35169.   34165.    1385. o
   4   5   5   75375.   76076.    2014. o
   4   5   6   20731.   19640.    1169. o
   4   5   7   26120.   25588.    1225. o
   4   5   8   67574.   67098.    2196. o
   4   5   9  122895.  122871.    3345. o
   4   5  10   31475.   30879.    2178. o
   4   5  11   34953.   32118.    2852. o
   4   5  12   57676.   59662.    4004. o
   4   5  13  110171.  107478.    5707. o
   4   5  14   24399.   31316.    3307. o
   4   5  15   11305.   10127.    2285. o
   4   5  16   13492.   10607.    2339. o
   4   6   0   32446.   35563.    2992. o
   4   6   1     145.     213.     778. <
   4   6   2     700.    1543.     595. <
   4   6   3   12138.   14981.     913. o
   4   6   4   95993.   99975.    2791. o
   4   6   5   23744.   24391.    1261. o
   4   6   6   18400.   19288.    1278. o
   4   6   7   41266.   39165.    1490. o
   4   6   8  100569.   97332.    2519. o
   4   6   9  124361.  121820.    3158. o
   4   6  10   62998.   65427.    3115. o
   4   6  11   11733.   12557.    2084. o
   4   6  12   28394.   28601.    2894. o
   4   6  13   50974.   45793.    3758. o
   4   6  14   52450.   52105.    4081. o
   4   6  15   11827.   11798.    2218. o
   4   6  16   14274.   15922.    2728. o
   4   7   0   31374.   32701.    2269. o
   4   7   1   24209.   26068.    1219. o
   4   7   2    5986.    6221.     669. o
   4   7   3     373.    1118.     571. <
   4   7   4  111182.  113729.    2446. o
   4   7   5   55326.   56564.    1980. o
   4   7   6    1576.    2041.     723. <
   4   7   7   18900.   18656.    1138. o
   4   7   8   69491.   69673.    2131. o
   4   7   9  121377.  116711.    3089. o
   4   7  10    2238.    1822.     893. <
   4   7  11   16402.   14203.    2097. o
   4   7  12    7874.    7703.    1811. o
   4   7  13  136357.  132099.    6381. o
   4   7  14     141.    2284.    1652. <
   4   7  15   10999.   19804.    2966. o
   4   7  16   10325.   11548.    3645. o
   4   8   0  139645.  142542.    3939. o
   4   8   1   29015.   30478.    1414. o
   4   8   2   15550.   15746.     968. o
   4   8   3    3842.    4173.     675. o
   4   8   4   66779.   66879.    2039. o
   4   8   5   47515.   51886.    2263. o
   4   8   6    1794.    2624.     644. o
   4   8   7   20260.   17988.    1090. o
   4   8   8   61915.   60950.    2212. o
   4   8   9   64242.   59911.    2223. o
   4   8  10   18294.   17787.    1472. o
   4   8  11   28817.   28127.    2445. o
   4   8  12   22674.   22945.    2638. o
   4   8  13  116385.  120344.    5947. o
   4   8  14    2776.    7952.    2157. o
   4   8  15   17063.   20132.    2887. o
   4   8  16    2920.    4811.    2728. <
   4   9   0   58704.   59401.    2223. o
   4   9   1   73306.   76374.    1936. o
   4   9   2    8293.    7928.     766. o
   4   9   3    8610.   10346.     894. o
   4   9   4   24602.   25660.    1328. o
   4   9   5   71914.   72814.    2235. o
   4   9   6   14055.   15716.    1168. o
   4   9   7    8174.    7272.     784. o
   4   9   8   25287.   26098.    1425. o
   4   9   9  113932.  114549.    3268. o
   4   9  10   15461.   12727.    1258. o
   4   9  11     794.    1889.    1081. <
   4   9  12    7741.    4192.    1446. <
   4   9  13  111462.  111025.    5733. o
   4   9  14   20946.   19428.    2638. o
   4   9  15   12044.   14051.    2759. o
   4   9  16      11.    -456.    2406. <
   4  10   0   69339.   65494.    2473. o
   4  10   1   32108.   33212.    1282. o
   4  10   2    6383.    6913.     772. o
   4  10   3    4879.    5340.     772. o
   4  10   4   60539.   60761.    1874. o
   4  10   5   50079.   50452.    1869. o
   4  10   6    2575.    2910.     747. o
   4  10   7    5300.    6877.     881. o
   4  10   8   25946.   24840.    1491. o
   4  10   9   80248.   81538.    2752. o
   4  10  10    2822.    4009.    1088. o
   4  10  11    5746.    5546.    1203. o
   4  10  12   10326.   11998.    1847. o
   4  10  13   73971.   74722.    4735. o
   4  10  14     569.    1507.    1731. <
   4  10  15   11012.    8365.    2102. o
   4  10  16    3910.    8681.    2874. o
   4  11   0   59714.   58137.    2404. o
   4  11   1   54429.   53970.    1569. o
   4  11   2     215.     170.     620. <
   4  11   3   20764.   18091.    1175. o
   4  11   4    6724.    7120.     839. o
   4  11   5   53223.   56491.    2107. o
   4  11   6   21785.   21001.    1357. o
   4  11   7    6418.    8517.    1015. o
   4  11   8    2938.    1622.     826. <
   4  11   9   57448.   57608.    2464. o
   4  11  10   33023.   30897.    2039. o
   4  11  11     383.     516.    1045. <
   4  11  12    2264.    2260.    1233. <
   4  11  13   57517.   61071.    4259. o
   4  11  14   26641.   25180.    3021. o
   4  11  15     469.    3329.    1920. <
   4  11  16    1391.    4022.    2685. <
   4  12   0   98712.   92296.    2540. o
   4  12   1   41180.   40659.    1660. o
   4  12   2     730.     650.     759. <
   4  12   3   34658.   30192.    1366. o
   4  12   4   17418.   17125.    1229. o
   4  12   5   40040.   41425.    1999. o
   4  12   6    2275.    2260.     699. o
   4  12   7     114.    1093.     814. <
   4  12   8   17602.   19318.    1405. o
   4  12   9   97077.   90680.    3160. o
   4  12  10   10348.   14416.    1465. o
   4  12  11    2447.    2387.    1179. <
   4  12  12   14808.   15017.    1799. o
   4  12  13   57794.   56673.    3658. o
   4  12  14   15393.   16633.    2595. o
   4  13   0    3145.    2394.    1713. <
   4  13   1   18862.   15139.    1550. o
   4  13   2    3756.    2722.     863. o
   4  13   3   48813.   46078.    2340. o
   4  13   4      50.     571.     674. <
   4  13   5   20745.   23066.    1606. o
   4  13   6   23718.   23243.    1582. o
   4  13   7    3107.    3220.     857. o
   4  13   8     507.    1750.     917. <
   4  13   9   55301.   55397.    2748. o
   4  13  10   42237.   44213.    2594. o
   4  13  11    3082.    7083.    1458. o
   4  13  12    2939.    7089.    1422. o
   4  13  13   15617.   18036.    3840. o
   4  13  14   57289.   62122.    6863. o
   4  14   0    9076.   10491.    1981. o
   4  14   1   47153.   43721.    3066. o
   4  14   2    2429.    2096.     857. <
   4  14   3   19547.   20011.    1654. o
   4  14   4   22442.   25855.    1910. o
   4  14   5   65793.   67280.    2934. o
   4  14   6   10081.    9872.    1337. o
   4  14   7   11028.   11463.    1392. o
   4  14   8    7400.    6895.    1088. o
   4  14   9   62213.   65232.    2993. o
   4  14  10   12372.   12314.    1756. o
   4  14  11     473.    3177.    1482. <
   4  14  12     749.    3457.    1950. <
   4  14  13   62544.   74412.    6027. o
   4  15   0    2481.    4975.    1780. <
   4  15   1   35588.   37312.    2980. o
   4  15   2   10838.    9532.    1422. o
   4  15   3   16847.   15011.    1459. o
   4  15   4    4482.    2940.    1106. <
   4  15   5    9381.   12320.    1690. o
   4  15   6   17275.   16584.    2449. o
   4  15   7   15803.   21001.    2826. o
   4  15   8    4785.    4781.    1403. o
   4  15   9    9695.    8219.    1470. o
   4  15  10   29005.   26262.    2620. o
   4  15  11   10404.   12697.    2345. o
   4  15  12    8133.    7891.    3250. <
   4  16   0   10716.    9841.    4222. <
   4  16   1   91179.   93675.    4668. o
   4  16   2    2497.    1859.    1336. <
   4  16   3   54374.   58447.    4404. o
   4  16   4    7031.   10473.    2394. o
   4  16   5   34710.   36790.    4297. o
   4  16   6   10918.   10291.    2764. o
   4  16   7   13296.   14926.    3062. o
   4  16   8    2561.    2472.    2655. <
   4  16   9   58630.   47773.    4839. o
   4  16  10   18371.   16742.    3967. o
   4  16  11   18964.   17271.    5784. <
   4  17   0   13773.   14057.    4666. o
   4  17   1   12160.   13110.    2376. o
   4  17   2     174.    1142.    1804. <
   4  17   3   15568.   15054.    2649. o
   4  17   4    8604.    6385.    2011. o
   4  17   5    1169.     632.    1829. <
   4  17   6   14175.   11403.    5182. <
   4  17   7   15933.    6634.    3991. <
   4  17   8   13123.    8201.    2716. o
   4  17   9     120.    -559.    3396. <
   4  17  10   29732.   29068.    7175. o
   4  18   0    1327.    1816.    3013. <
   4  18   1   51322.   56278.    4513. o
   4  18   2    1380.     182.    1543. <
   4  18   3   51215.   51370.    4366. o
   4  18   4     222.     -55.    2157. <
   4  18   5   38998.   40574.    8130. o
   4  18   6    4860.    -188.    3366. <
   4  18   7   43362.   43606.    8239. o
   4  18   8     605.    1124.    3475. <
   4  18   9   17798.   16475.    5286. o
   4  19   0    8128.   14495.    4411. o
   4  19   1    1406.    1780.    2084. <
   4  19   2     431.     121.    2302. <
   4  19   3   17553.   19391.    3901. o
   4  19   4   19696.   28461.    4934. o
   4  19   5     584.    2503.    3469. <
   4  19   6    1787.    5844.    3967. <
   4  19   7    6205.    7575.    4362. <
   4  19   8   12099.   13596.    5705. <
   4  20   0   24779.   27009.    5724. o
   4  20   1   31132.   41893.    5397. o
   4  20   2       5.     595.    2448. <
   4  20   3   61128.   70208.    6925. o
   4  20   4    6289.    8602.    4034. <
   4  20   5   21027.   24518.    6422. o
   4  20   6     868.    1379.    3499. <
   4  21   0   17906.   15856.    5134. o
   4  21   1     646.    1993.    3359. <
   4  21   2     605.    6658.    4392. <
   4  21   3    1641.    4556.    3226. <
   5   0   2 3570780. 3444460.   42264. o
   5   0   4     511.     207.     650. <
   5   0   6 1953030. 1945030.   34293. o
   5   0   8    1513.    2157.     990. <
   5   0  10  946726.  943022.   13604. o
   5   0  12    1473.    -601.    1944. <
   5   0  14  332625.  342620.   15179. o
   5   0  16    6147.    6008.    2867. <
   5   1   1    3494.    4034.     753. o
   5   1   2  113652.  112763.    2010. o
   5   1   3    5200.    4951.     596. o
   5   1   4   11888.   13134.     852. o
   5   1   5     255.     826.     693. <
   5   1   6  142915.  152778.    3441. o
   5   1   7    1698.    2412.     936. <
   5   1   8     446.    1482.     601. <
   5   1   9    6705.    5941.     778. o
   5   1  10   18149.   18516.    1253. o
   5   1  11       5.   -1956.    1324. <
   5   1  12     286.     911.    1373. <
   5   1  13    1347.   -1081.    1476. <
   5   1  14    7492.    9337.    2248. o
   5   1  15      28.    -140.    1780. <
   5   1  16     715.     152.    1725. <
   5   2   1  235492.  242444.    4968. o
   5   2   2 2763590. 2620850.   27078. o
   5   2   3   89351.   85559.    1966. o
   5   2   4   25056.   29232.    1275. o
   5   2   5  374313.  395763.    5895. o
   5   2   6 2273740. 2316590.   20419. o
   5   2   7   44896.   44827.    1843. o
   5   2   8     234.    1330.     608. <
   5   2   9   80999.   84368.    2446. o
   5   2  10  704561.  713919.    9448. o
   5   2  11   14126.   15904.    2133. o
   5   2  12    6411.    2770.    1616. <
   5   2  13   23952.   28449.    3058. o
   5   2  14  339457.  336204.   10705. o
   5   2  15   11274.   17034.    2777. o
   5   2  16    7431.    3845.    2035. <
   5   3   1   43812.   41370.    2714. o
   5   3   2   40090.   38448.    1714. o
   5   3   3   17473.   15886.     919. o
   5   3   4    1521.    2448.     541. o
   5   3   5   13547.   14744.    1131. o
   5   3   6   18706.   19974.    1254. o
   5   3   7    1534.    1148.     644. <
   5   3   8     925.    1100.     650. <
   5   3   9   19085.   20132.    1351. o
   5   3  10   29490.   29232.    1856. o
   5   3  11      98.   -1865.    1355. <
   5   3  12     910.     796.    1561. <
   5   3  13    5488.    4872.    1555. o
   5   3  14   13277.   12502.    2412. o
   5   3  15       8.    5036.    1956. <
   5   3  16     311.    2248.    2120. <
   5   4   1  397234.  367223.    8929. o
   5   4   2  830729.  778483.   13541. o
   5   4   3  162981.  149899.    3302. o
   5   4   4   16081.   18541.    1084. o
   5   4   5  367993.  376208.    5401. o
   5   4   6  981573.  977011.   12222. o
   5   4   7  256784.  263925.    4368. o
   5   4   8   16030.   16900.    1271. o
   5   4   9  216791.  213187.    4547. o
   5   4  10  536908.  548335.    9221. o
   5   4  11  110269.  116292.    5371. o
   5   4  12    2406.    5206.    1622. o
   5   4  13  141994.  136254.    6431. o
   5   4  14  204195.  194908.    8066. o
   5   4  15   24214.   26608.    3227. o
   5   4  16   10901.   11220.    2461. o
   5   5   1    5746.    6202.    1082. o
   5   5   2   18663.   17648.    1593. o
   5   5   3   10166.    9149.    1058. o
   5   5   4     113.     121.     565. <
   5   5   5   62317.   67577.    2197. o
   5   5   6   12818.   15916.    1095. o
   5   5   7   37720.   36091.    1549. o
   5   5   8      36.     146.     705. <
   5   5   9    3618.    4046.     863. o
   5   5  10    9377.    9070.    1379. o
   5   5  11     148.    -911.    1288. <
   5   5  12    2996.    3827.    1804. <
   5   5  13    6493.    7521.    1981. o
   5   5  14    6490.    8468.    2193. o
   5   5  15      15.    1871.    1895. <
   5   5  16    1506.    3943.    2230. <
   5   6   1  560740.  532546.    9242. o
   5   6   2  357898.  346088.    5083. o
   5   6   3  844535.  861333.    9899. o
   5   6   4    4156.    5826.     899. o
   5   6   5  602576.  609260.    8791. o
   5   6   6  260258.  267533.    4442. o
   5   6   7  432515.  432237.    5951. o
   5   6   8     614.    1033.     656. <
   5   6   9  347556.  352017.    6078. o
   5   6  10  167401.  166392.    5113. o
   5   6  11  186856.  185224.    6920. o
   5   6  12   19864.   14707.    2297. o
   5   6  13  124309.  125982.    6216. o
   5   6  14   57850.   57985.    4434. o
   5   6  15   94508.   94811.    5922. o
   5   6  16   26268.   29269.    4788. o
   5   7   1   27465.   28570.    1953. o
   5   7   2     926.     796.     571. <
   5   7   3   10304.    9149.     833. o
   5   7   4      58.    1859.     711. <
   5   7   5   27268.   24907.    1601. o
   5   7   6   19878.   19889.    1223. o
   5   7   7   10486.   10807.     943. o
   5   7   8    7520.    7484.     863. o
   5   7   9    6552.    6476.     972. o
   5   7  10     288.     443.     960. <
   5   7  11    4233.    3627.    1440. <
   5   7  12    3461.    4836.    1731. <
   5   7  13    5026.    6846.    1859. o
   5   7  14     610.    1652.    1646. <
   5   7  15     166.    1288.    1768. <
   5   7  16    1906.    2855.    2618. <
   5   8   1  880519.  884691.   10962. o
   5   8   2   32878.   32228.    1445. o
   5   8   3  578595.  583435.    7199. o
   5   8   4    9383.   10631.    1015. o
   5   8   5  536271.  537254.    7284. o
   5   8   6   36569.   36188.    1804. o
   5   8   7  448610.  456178.    6566. o
   5   8   8     970.    2230.     796. <
   5   8   9  241899.  240044.    4877. o
   5   8  10    6837.    5303.    1082. o
   5   8  11  204396.  202641.    6379. o
   5   8  12   36020.   34888.    3125. o
   5   8  13  146453.  146381.    6706. o
   5   8  14    6200.    7138.    2126. o
   5   8  15   74318.   72620.    5080. o
   5   8  16   31791.   37367.    5190. o
   5   9   1   28202.   28710.    1608. o
   5   9   2    1354.    1312.     595. <
   5   9   3   31140.   30150.    1408. o
   5   9   4    1942.    1920.     705. <
   5   9   5   17110.   18535.    1247. o
   5   9   6    5350.    6439.     802. o
   5   9   7    7234.    7339.     912. o
   5   9   8    3711.    3833.     772. o
   5   9   9   12212.   11621.    1264. o
   5   9  10     103.     541.     808. <
   5   9  11    6100.    5030.    1288. o
   5   9  12    5372.    7332.    1914. o
   5   9  13    1513.    4423.    1616. <
   5   9  14    1318.    3226.    1616. <
   5   9  15    2690.    7545.    2424. o
   5   9  16    5632.    7594.    2904. <
   5  10   1  549554.  566754.    6913. o
   5  10   2   48195.   53016.    1828. o
   5  10   3  534927.  553438.    7436. o
   5  10   4   20807.   22034.    1400. o
   5  10   5  376280.  375618.    5752. o
   5  10   6   45999.   47445.    1983. o
   5  10   7  289454.  292690.    4790. o
   5  10   8   53033.   54790.    2463. o
   5  10   9  152984.  154522.    4306. o
   5  10  10    2329.    3608.     996. o
   5  10  11  167931.  161575.    5232. o
   5  10  12   31857.   33649.    2785. o
   5  10  13   52596.   53380.    4063. o
   5  10  14    7778.    5674.    1981. <
   5  10  15  102450.  108632.    6308. o
   5  10  16   25876.   23115.    4666. o
   5  11   1    2512.    3651.     662. o
   5  11   2      17.       0.     765. <
   5  11   3   10210.    8335.     888. o
   5  11   4   29090.   30624.    1548. o
   5  11   5   10389.    8420.     991. o
   5  11   6    7662.    7733.     979. o
   5  11   7   11019.   11913.    1131. o
   5  11   8     655.    1986.     844. <
   5  11   9    2308.    3979.    1045. o
   5  11  10     519.    1057.     996. <
   5  11  11    8519.    8566.    1446. o
   5  11  12    9487.   10589.    1853. o
   5  11  13     138.     668.    1768. <
   5  11  14    1070.     182.    1835. <
   5  11  15    4530.     583.    2454. <
   5  12   1  151940.  146964.    2786. o
   5  12   2  194765.  193304.    3555. o
   5  12   3  248517.  246660.    4418. o
   5  12   4   26450.   25764.    1486. o
   5  12   5   97046.   88111.    2924. o
   5  12   6   63314.   60124.    2465. o
   5  12   7  170980.  169320.    4075. o
   5  12   8   13687.   14142.    1265. o
   5  12   9   72204.   74217.    3112. o
   5  12  10   87180.   84539.    3369. o
   5  12  11  141737.  144292.    5472. o
   5  12  12   30626.   28929.    2433. o
   5  12  13   19337.   19640.    2419. o
   5  12  14   20508.   24397.    3081. o
   5  13   1    2976.    2940.     705. o
   5  13   2    2699.    2375.     705. o
   5  13   3     726.     589.     559. <
   5  13   4     208.      91.     820. <
   5  13   5    4060.    4064.    1081. o
   5  13   6    1674.     425.     802. <
   5  13   7   12718.   13492.    1429. o
   5  13   8    3036.    4556.    1033. o
   5  13   9    1111.    2102.    1063. <
   5  13  10     706.    1598.    1075. <
   5  13  11    9378.   11409.    1592. o
   5  13  12    4278.    5789.    1574. o
   5  13  13      43.    1106.    2448. <
   5  13  14     105.     820.    2576. <
   5  14   1   51166.   48745.    2298. o
   5  14   2  176329.  183384.    4629. o
   5  14   3   46286.   47093.    2485. o
   5  14   4    2309.    2606.     930. <
   5  14   5    9128.    9768.    1331. o
   5  14   6  209072.  206815.    5652. o
   5  14   7   72472.   74053.    3469. o
   5  14   8    8210.    7752.    1252. o
   5  14   9    4032.    3195.    1197. <
   5  14  10   72087.   69807.    4012. o
   5  14  11   85547.   79539.    4415. o
   5  14  12    9545.   14003.    2528. o
   5  14  13     377.     741.    2151. <
   5  15   1     851.    1822.    1197. <
   5  15   2    1601.    2801.    1233. <
   5  15   3   15254.   17308.    1563. o
   5  15   4    1275.    2588.    1015. <
   5  15   5    1704.     680.    1324. <
   5  15   6      23.     620.    1258. <
   5  15   7    1637.     419.    1598. <
   5  15   8    2146.    3584.    1816. <
   5  15   9     601.    2539.    1397. <
   5  15  10     151.    2339.    1294. <
   5  15  11    9447.   11226.    2303. o
   5  15  12     602.    3481.    4404. <
   5  16   1     239.    1932.    1853. <
   5  16   2  186660.  197727.    6950. o
   5  16   3   11565.   10212.    2090. o
   5  16   4      74.     340.    1658. <
   5  16   5     644.     802.    1561. <
   5  16   6  134480.  140762.   14232. o
   5  16   7    9428.   11305.    5474. <
   5  16   8     655.      24.    2387. <
   5  16   9    2968.    2144.    2029. <
   5  16  10   92235.   94125.    8173. o
   5  16  11   17467.   12460.    5231. <
   5  17   1    2420.    1707.    2600. <
   5  17   2    1265.    4969.    2072. <
   5  17   3    8757.    8377.    1987. o
   5  17   4      74.    3511.    2539. <
   5  17   5     671.    2685.    2813. <
   5  17   6     848.   -1075.    3214. <
   5  17   7    1007.   -4362.    3931. <
   5  17   8     684.   -3268.    2588. <
   5  17   9      12.    2035.    2509. <
   5  17  10     161.   -3797.    5000. <
   5  18   1    1423.     128.    2108. <
   5  18   2  123065.  131504.    9127. o
   5  18   3    2235.    3961.    2521. <
   5  18   4      75.    3663.    2588. <
   5  18   5   20748.   26390.    6507. o
   5  18   6   62300.   81046.   11328. o
   5  18   7    2868.    3517.    3323. <
   5  18   8     291.    -140.    3505. <
   5  18   9   29129.   27076.    6926. o
   5  19   1    1429.     431.    2697. <
   5  19   2     505.    3432.    2807. <
   5  19   3    2583.    2582.    2576. <
   5  19   4     282.    4271.    2764. <
   5  19   5     541.    1549.    3287. <
   5  19   6    2122.    8505.    4836. <
   5  19   7    8033.    9744.    4392. <
   5  20   1   25765.   30982.    4861. o
   5  20   2   21845.   22283.    4180. o
   5  20   3    2268.    2412.    2169. <
   5  20   4    2770.    2819.    3487. <
   5  20   5   30209.   44086.    8470. o
   6   0   0   14129.   11075.    2212. o
   6   0   2   24245.   24919.    1874. o
   6   0   4   10798.   14373.    1417. o
   6   0   6  119653.  119178.    3939. o
   6   0   8     431.    1361.     802. <
   6   0  10  170188.  161192.    5606. o
   6   0  12    2501.     759.    1974. <
   6   0  14  263057.  233708.   12608. o
   6   0  16    9531.    8875.    3426. <
   6   1   0    4218.    3694.    1428. <
   6   1   1     102.      67.     693. <
   6   1   2    4763.    4981.     547. o
   6   1   3   16948.   15880.    1107. o
   6   1   4    3509.    3493.     602. o
   6   1   5   20875.   20448.    1115. o
   6   1   6   28611.   28540.    1299. o
   6   1   7    6097.    8456.    1149. o
   6   1   8    3369.    3548.     614. o
   6   1   9      75.    1324.     589. <
   6   1  10   33899.   35301.    1803. o
   6   1  11    3193.    5121.    1470. o
   6   1  12    8122.    6543.    1871. o
   6   1  13    2339.    2157.    1367. <
   6   1  14   28392.   25193.    3027. o
   6   1  15     723.    2144.    1786. <
   6   1  16    7979.    9860.    2333. o
   6   2   0   12116.    8742.    2479. o
   6   2   1   19386.   21171.    1242. o
   6   2   2   17581.   18996.    1060. o
   6   2   3   16846.   18407.    1144. o
   6   2   4   10212.   13505.     846. o
   6   2   5    5985.    5388.     735. o
   6   2   6  135955.  134019.    3423. o
   6   2   7   11433.   12496.    1198. o
   6   2   8   23941.   25174.    1340. o
   6   2   9   27113.   26529.    1449. o
   6   2  10  179233.  183517.    4359. o
   6   2  11   26735.   27811.    2754. o
   6   2  12    5916.    5814.    1646. o
   6   2  13    4750.    2649.    1677. <
   6   2  14  164726.  163160.    7414. o
   6   2  15    5179.    2333.    1634. <
   6   2  16    3645.    6306.    2157. <
   6   3   0   14492.   20509.    2626. o
   6   3   1    6459.    7436.    1543. o
   6   3   2    4922.    6719.    1124. o
   6   3   3    2881.    2898.     602. o
   6   3   4   27403.   29336.    1154. o
   6   3   5    1330.    1336.     668. <
   6   3   6    3061.    3961.     735. o
   6   3   7    9336.   12047.    1167. o
   6   3   8    3443.    3779.     784. o
   6   3   9   27240.   25618.    1492. o
   6   3  10    9258.    8019.    1197. o
   6   3  11    3842.     808.    1452. <
   6   3  12     105.    -158.    1428. <
   6   3  13   16079.   13073.    2309. o
   6   3  14   11739.   12107.    2333. o
   6   3  15    1356.    1956.    1634. <
   6   3  16    9169.    7685.    2400. o
   6   4   0    6416.    7339.    2764. <
   6   4   1     813.    1701.    1245. <
   6   4   2    4577.    3402.    1045. o
   6   4   3   20976.   16633.    1023. o
   6   4   4   88129.   91804.    2378. o
   6   4   5   11008.   11500.    1040. o
   6   4   6   93947.   95540.    2717. o
   6   4   7   28747.   28862.    1626. o
   6   4   8   43538.   43600.    2084. o
   6   4   9   15146.   14647.    1392. o
   6   4  10  125976.  118412.    4362. o
   6   4  11   51850.   55045.    3845. o
   6   4  12    4660.    6288.    1823. o
   6   4  13   54799.   48338.    3959. o
   6   4  14  110009.  101712.    5863. o
   6   4  15   29983.   33133.    3550. o
   6   4  16   17737.   20430.    3196. o
   6   5   0   13903.   12946.    1598. o
   6   5   1   12187.   10947.    2212. o
   6   5   2    7056.    5133.    1270. o
   6   5   3    1567.    2570.     960. <
   6   5   4    1620.    1166.     693. <
   6   5   5   25344.   24786.    1364. o
   6   5   6      34.     -73.     607. <
   6   5   7     694.    2339.     711. o
   6   5   8      93.    -693.     656. <
   6   5   9   43466.   43448.    2181. o
   6   5  10    4431.    4872.    1331. o
   6   5  11    5196.    6269.    1671. o
   6   5  12    2481.    3195.    1628. <
   6   5  13   46667.   48532.    3874. o
   6   5  14     100.    3402.    1719. <
   6   5  15    3973.    4653.    2090. <
   6   5  16     146.     255.    2381. <
   6   6   0  144753.  147918.    5908. o
   6   6   1     237.    1021.     929. <
   6   6   2   38746.   38940.    2338. o
   6   6   3   23948.   23273.    1534. o
   6   6   4   47466.   49401.    2328. o
   6   6   5   13039.   13529.    1064. o
   6   6   6   31286.   31584.    1608. o
   6   6   7   93316.   93645.    2667. o
   6   6   8   50128.   51947.    2099. o
   6   6   9   57821.   58963.    2531. o
   6   6  10   32990.   28315.    2335. o
   6   6  11   29353.   29008.    2845. o
   6   6  12   39148.   34566.    3180. o
   6   6  13   66569.   63975.    4490. o
   6   6  14   68854.   67389.    4800. o
   6   6  15   47407.   47700.    4299. o
   6   6  16    7827.    8511.    3566. <
   6   7   0   13700.   17812.    2419. o
   6   7   1     471.    1999.    1142. <
   6   7   2    3184.    2971.     784. o
   6   7   3    3514.    2521.     638. o
   6   7   4    3002.    3766.     911. o
   6   7   5   25481.   25193.    1564. o
   6   7   6    4102.    5619.     857. o
   6   7   7    1797.    1695.     693. <
   6   7   8     292.    1203.     784. <
   6   7   9   26554.   22884.    1916. o
   6   7  10    9956.   13146.    1623. o
   6   7  11    6168.    4872.    1488. o
   6   7  12    1433.     601.    1561. <
   6   7  13   41359.   41832.    3727. o
   6   7  14    2254.    2643.    1798. <
   6   7  15     912.    5352.    1926. <
   6   7  16      64.      55.    2703. <
   6   8   0  279954.  299238.    9765. o
   6   8   1     984.    2242.    1027. <
   6   8   2    5607.    5401.     808. o
   6   8   3   14141.   14647.    1052. o
   6   8   4   99230.  100024.    2791. o
   6   8   5   28173.   27908.    1450. o
   6   8   6    3601.    3997.     808. o
   6   8   7   37035.   35004.    1803. o
   6   8   8   57733.   60148.    2423. o
   6   8   9   44523.   39584.    2186. o
   6   8  10     953.    1519.     990. <
   6   8  11   76572.   76094.    3935. o
   6   8  12   38216.   39961.    3454. o
   6   8  13   74473.   71939.    4783. o
   6   8  14   10248.   11773.    2285. o
   6   8  15   25305.   25144.    3282. o
   6   8  16    3957.    2151.    2958. <
   6   9   0    5593.    7010.    1440. o
   6   9   1    5945.    4751.     948. o
   6   9   2    1603.     899.     711. <
   6   9   3    9851.    8566.     833. o
   6   9   4   21465.   21450.    1479. o
   6   9   5   17464.   17235.    1344. o
   6   9   6   19547.   20630.    1284. o
   6   9   7     843.    1440.     729. <
   6   9   8    8296.    9459.    1167. o
   6   9   9   51214.   52834.    2554. o
   6   9  10   20395.   20187.    1715. o
   6   9  11     605.    1379.    1330. <
   6   9  12    2135.    5619.    1622. o
   6   9  13   21071.   15200.    2467. o
   6   9  14   18138.   18213.    2686. o
   6   9  15     213.    1725.    1798. <
   6   9  16    4438.    3013.    2946. <
   6  10   0   78258.   87764.    3969. o
   6  10   1    3282.    3001.     875. o
   6  10   2    1624.     753.     674. <
   6  10   3    2328.    3001.     705. o
   6  10   4  144334.  147815.    3882. o
   6  10   5   22780.   24184.    1485. o
   6  10   6    2189.    3013.     759. o
   6  10   7   15027.   14057.    1113. o
   6  10   8   73951.   69120.    2819. o
   6  10   9   65750.   65123.    3036. o
   6  10  10    1627.    2418.    1118. <
   6  10  11   21760.   21238.    2012. o
   6  10  12    7773.    5935.    1604. o
   6  10  13   55667.   51819.    4105. o
   6  10  14    2189.    2296.    1756. <
   6  10  15   14622.   16068.    3785. o
   6  10  16    8290.   11123.    3852. <
   6  11   0    7801.   10109.    1386. o
   6  11   1    7865.    8760.    1058. o
   6  11   2    1627.    1920.     674. <
   6  11   3     309.    1258.     759. <
   6  11   4   13640.   15260.    1350. o
   6  11   5   13029.   12684.    1155. o
   6  11   6   12135.   11366.    1161. o
   6  11   7    4492.    4423.     851. o
   6  11   8   13883.   14641.    1307. o
   6  11   9     955.    5243.    1221. o
   6  11  10   24348.   20254.    2043. o
   6  11  11       5.    2333.    1337. <
   6  11  12    8654.    8711.    1634. o
   6  11  13    8753.   10941.    2114. o
   6  11  14   28668.   30083.    3307. o
   6  11  15    1180.    4544.    2880. <
   6  12   0   87475.   91543.    3614. o
   6  12   1   53637.   52287.    1888. o
   6  12   2    5730.    7065.     851. o
   6  12   3    2833.    3530.     814. o
   6  12   4   63729.   67723.    2559. o
   6  12   5   28859.   29500.    1687. o
   6  12   6    1873.    2005.     808. <
   6  12   7     448.     -61.     826. <
   6  12   8   52702.   54286.    2336. o
   6  12   9   53395.   52828.    2705. o
   6  12  10    7225.   10984.    1477. o
   6  12  11      82.   -1239.    1258. <
   6  12  12   16211.   16348.    2060. o
   6  12  13   73940.   79399.    4991. o
   6  12  14   24766.   27453.    3756. o
   6  13   0   27669.   31972.    1924. o
   6  13   1    2412.    2873.     711. o
   6  13   2      65.    1312.     711. <
   6  13   3     618.     929.     680. <
   6  13   4   36711.   33698.    1833. o
   6  13   5    1802.    1731.     851. <
   6  13   6   21306.   21056.    1545. o
   6  13   7     425.     389.    1002. <
   6  13   8   42024.   39481.    2314. o
   6  13   9     583.     699.     990. <
   6  13  10   41167.   38643.    2701. o
   6  13  11    2588.    4167.    1361. o
   6  13  12   19613.   21554.    2504. o
   6  13  13      85.     164.    2442. <
   6  13  14   27466.   30848.    4813. o
   6  14   0   55688.   56187.    2168. o
   6  14   1   44292.   42737.    1594. o
   6  14   2     831.    1482.     656. <
   6  14   3   15877.   16718.    1217. o
   6  14   4   38498.   37081.    1780. o
   6  14   5   66580.   68337.    3055. o
   6  14   6   16049.   15594.    1568. o
   6  14   7   18609.   19215.    1733. o
   6  14   8   20574.   19033.    2109. o
   6  14   9   55247.   46121.    3122. o
   6  14  10   25550.   24616.    2571. o
   6  14  11    1778.    2873.    1628. <
   6  14  12    8760.   13170.    2509. o
   6  14  13   54922.   48205.    5835. o
   6  15   0   23664.   22368.    2917. o
   6  15   1     389.     869.     972. <
   6  15   2    1090.    2126.    1203. <
   6  15   3     739.    2157.    1069. <
   6  15   4   49441.   47245.    2982. o
   6  15   5    4022.    3602.    1567. <
   6  15   6    3233.    1258.    1586. <
   6  15   7    1014.    -279.    1537. <
   6  15   8   37107.   35386.    3247. o
   6  15   9   12893.   10315.    2060. o
   6  15  10   16871.   20716.    2862. o
   6  15  11    1245.    -207.    1847. <
   6  16   0   20598.   20497.    5444. o
   6  16   1   54900.   57548.    4653. o
   6  16   2    3417.    2509.    1470. <
   6  16   3   83040.   89107.    4721. o
   6  16   4   16672.   21457.    4284. o
   6  16   5   40974.   45732.    5871. o
   6  16   6   12523.    8055.    4277. <
   6  16   7   23424.   16870.    5510. o
   6  16   8    7052.    6573.    2315. <
   6  16   9   63642.   54383.    5010. o
   6  16  10   16830.   18759.    4016. o
   6  17   0   44001.   37342.    7115. o
   6  17   1   10956.   13085.    3578. o
   6  17   2     425.    6275.    3189. <
   6  17   3    3267.    6148.    2861. <
   6  17   4   20285.   20509.    3913. o
   6  17   5   24283.   27179.    4849. o
   6  17   6    4900.     103.    3760. <
   6  17   7      30.    2776.    4386. <
   6  17   8   23677.   21572.    4138. o
   6  17   9   29160.   20752.    4192. o
   6  18   0      90.    3299.    3675. <
   6  18   1   71812.   68288.    6718. o
   6  18   2    4940.    7089.    3171. <
   6  18   3   58272.   67073.    6797. o
   6  18   4    1213.    1689.    2691. <
   6  18   5   53829.   56703.    6559. o
   6  18   6    2454.    7411.    5091. <
   6  18   7   53711.   65178.   10282. o
   6  18   8     237.    3098.    3469. <
   6  19   0   10350.   12393.    4514. <
   6  19   1   17739.   17982.    3664. o
   6  19   2    2573.    1889.    2564. <
   6  19   3    8738.   14464.    4016. o
   6  19   4   14558.   15704.    4052. o
   6  19   5   33432.   41139.    8148. o
   6  19   6     386.    5231.    4751. <
   6  20   0   11204.   18692.    5656. o
   6  20   1   60261.   66350.    6924. o
   6  20   2     802.   11828.    4793. <
   6  20   3   39047.   36978.    7838. o
   7   0   2  221820.  226297.    6637. o
   7   0   4     676.    -668.    1130. <
   7   0   6   47090.   44657.    2151. o
   7   0   8     275.     996.     857. <
   7   0  10   34262.   33509.    2294. o
   7   0  12    5316.    9058.    3044. <
   7   0  14    4592.    5395.    2965. <
   7   0  16     468.    4301.    3481. <
   7   1   1   91841.   92491.    2583. o
   7   1   2  105969.  102806.    2181. o
   7   1   3    2966.    3426.     644. o
   7   1   4   30707.   30095.    1463. o
   7   1   5    4907.    4125.     662. o
   7   1   6  111229.  109294.    2568. o
   7   1   7      93.    1871.     699. <
   7   1   8   55126.   53733.    1846. o
   7   1   9    7255.    8025.     875. o
   7   1  10   30214.   30271.    1650. o
   7   1  11     263.    1160.    1160. <
   7   1  12   81758.   81124.    4906. o
   7   1  13   12229.   12022.    2339. o
   7   1  14   10566.   12138.    2394. o
   7   1  15    1004.    -170.    2065. <
   7   1  16   38596.   40338.    4170. o
   7   2   1    7486.    9835.    1258. o
   7   2   2   62207.   62001.    1959. o
   7   2   3    4850.    5176.     863. o
   7   2   4     802.    -231.     632. <
   7   2   5    3559.    3469.     753. o
   7   2   6   36342.   35089.    1646. o
   7   2   7    2014.    2266.     699. o
   7   2   8    4064.    5206.     905. o
   7   2   9     157.     249.     632. <
   7   2  10   19164.   19027.    1490. o
   7   2  11   13995.   14732.    2206. o
   7   2  12    1037.    2187.    1640. <
   7   2  13    1013.    2460.    1652. <
   7   2  14    5141.    5844.    1853. o
   7   2  15    4490.    5607.    1999. <
   7   2  16    1647.    6986.    3135. <
   7   3   1   58551.   60658.    2714. o
   7   3   2  111777.  111517.    3279. o
   7   3   3  127286.  126826.    2760. o
   7   3   4   14954.   16020.    1126. o
   7   3   5   38359.   38837.    1744. o
   7   3   6    2598.    3487.     905. o
   7   3   7    5294.    6719.     984. o
   7   3   8   25737.   27027.    1656. o
   7   3   9   68763.   68003.    2674. o
   7   3  10   39622.   42002.    2575. o
   7   3  11      82.   -2035.    1567. <
   7   3  12   54471.   56321.    4088. o
   7   3  13   27300.   20649.    2692. o
   7   3  14    3698.    4720.    1908. <
   7   3  15     183.    3463.    1792. <
   7   3  16   28098.   33248.    5524. o
   7   4   1    8661.    9872.    1683. o
   7   4   2   85395.   82710.    2958. o
   7   4   3      48.     790.    1093. <
   7   4   4    5411.    4915.     687. o
   7   4   5    2631.    5249.     839. o
   7   4   6  103535.  106226.    3192. o
   7   4   7    9235.   12162.    1228. o
   7   4   8    8929.   10759.    1301. o
   7   4   9    1529.    2624.    1075. <
   7   4  10   21178.   24889.    2602. o
   7   4  11    5166.    4593.    1689. <
   7   4  12      14.   -2394.    1689. <
   7   4  13    6313.    5449.    1725. o
   7   4  14    8862.    8074.    2096. o
   7   4  15    6909.    -243.    2545. <
   7   4  16      36.    6968.    3044. <
   7   5   1  188601.  197641.    8660. o
   7   5   2    1846.    1209.     978. <
   7   5   3   46512.   45507.    1976. o
   7   5   4     508.     559.     601. <
   7   5   5  159287.  157790.    3492. o
   7   5   6    3472.    4356.     826. o
   7   5   7   30270.   35356.    1864. o
   7   5   8   15495.   17951.    1466. o
   7   5   9   61814.   60871.    3047. o
   7   5  10    3643.    3341.    1355. <
   7   5  11     732.    2758.    1519. <
   7   5  12   10634.    8997.    1774. o
   7   5  13   85858.   83439.    5156. o
   7   5  14     379.    1434.    1762. <
   7   5  15     641.     292.    1944. <
   7   5  16   12582.   19974.    4211. o
   7   6   1    1156.    1203.    1476. <
   7   6   2  149390.  145774.    5720. o
   7   6   3     146.    1276.    1057. <
   7   6   4      96.    1045.     729. <
   7   6   5     393.    1901.     711. <
   7   6   6   46436.   48277.    2056. o
   7   6   7   18402.   18419.    1411. o
   7   6   8     479.    1950.     875. <
   7   6   9    3034.    4234.    1191. o
   7   6  10   54774.   57809.    3828. o
   7   6  11   10690.    8134.    1853. o
   7   6  12    2308.    2193.    1804. <
   7   6  13    7141.    6846.    1902. o
   7   6  14   14386.   15752.    2692. o
   7   6  15    6184.   10771.    2376. o
   7   6  16    2205.    2649.    2576. <
   7   7   1  179414.  177224.    5191. o
   7   7   2   33277.   36796.    2452. o
   7   7   3   31577.   30338.    2378. o
   7   7   4   17606.   19804.    1509. o
   7   7   5  143959.  144984.    3790. o
   7   7   6   52323.   55792.    2216. o
   7   7   7   13798.   14592.    1277. o
   7   7   8    2074.    3845.    1015. o
   7   7   9  108857.  110630.    4069. o
   7   7  10   16095.   16427.    1921. o
   7   7  11     797.    3220.    1731. <
   7   7  12    5946.    3505.    1659. <
   7   7  13   90054.   86343.    5272. o
   7   7  14   23581.   21384.    2941. o
   7   7  15    3156.    2029.    1768. <
   7   7  16    4015.    7563.    3305. <
   7   8   1   12705.   14191.    1641. o
   7   8   2  124389.  130149.    3620. o
   7   8   3    1478.    1592.     832. <
   7   8   4   11428.    9143.    1027. o
   7   8   5   24509.   24895.    1479. o
   7   8   6   76428.   78391.    2726. o
   7   8   7    1334.    3347.     917. o
   7   8   8    5410.    4781.     996. o
   7   8   9    6723.    7205.    1185. o
   7   8  10   41088.   39736.    2835. o
   7   8  11    4860.    4495.    1622. <
   7   8  12   10775.    9270.    1956. o
   7   8  13    6187.    4599.    1999. <
   7   8  14   17859.   17156.    2479. o
   7   8  15   13317.   12034.    2534. o
   7   8  16   12876.   10260.    2989. o
   7   9   1   50653.   51764.    2796. o
   7   9   2  282804.  287186.    5574. o
   7   9   3   43150.   45288.    1952. o
   7   9   4    3823.    4623.     936. o
   7   9   5   73907.   76435.    2514. o
   7   9   6  117341.  116669.    3053. o
   7   9   7     413.    3681.     996. o
   7   9   8     824.    -182.     893. <
   7   9   9   86094.   83974.    3526. o
   7   9  10   73023.   72838.    3777. o
   7   9  11      33.      55.    1330. <
   7   9  12    1791.    2946.    1555. <
   7   9  13   33539.   33971.    3496. o
   7   9  14   28168.   26742.    3258. o
   7   9  15     142.    5607.    2904. <
   7   9  16     258.    1950.    2242. <
   7  10   1   27361.   26055.    1904. o
   7  10   2  107704.  108188.    3367. o
   7  10   3    1326.    3007.     899. o
   7  10   4    5213.    5322.    1082. o
   7  10   5   38070.   39712.    1883. o
   7  10   6   68556.   71496.    2416. o
   7  10   7    4859.    6986.    1015. o
   7  10   8   35538.   37956.    2083. o
   7  10   9    9710.    9623.    1404. o
   7  10  10   42686.   40702.    2878. o
   7  10  11     103.     -36.    1349. <
   7  10  12   32924.   35599.    3320. o
   7  10  13    9308.    9513.    2187. o
   7  10  14   18495.   17775.    2668. o
   7  10  15    3145.    4483.    2746. <
   7  10  16   21324.   35295.    7631. o
   7  11   1   38575.   37178.    1834. o
   7  11   2  268288.  264417.    5163. o
   7  11   3    1394.     225.     826. <
   7  11   4    2055.    1968.     881. <
   7  11   5   12638.   13140.    1198. o
   7  11   6  270060.  257996.    4855. o
   7  11   7    1757.    1027.     796. <
   7  11   8     859.    2418.     966. <
   7  11   9    9988.   12326.    1410. o
   7  11  10   79696.   74934.    3856. o
   7  11  11     848.    1452.    1215. <
   7  11  12    9397.    7752.    1786. o
   7  11  13   23886.   22550.    3324. o
   7  11  14   35734.   38861.    4383. o
   7  11  15    7328.    8225.    4842. <
   7  12   1   27884.   28048.    1638. o
   7  12   2   65030.   69187.    2559. o
   7  12   3   22360.   25521.    1758. o
   7  12   4    7672.    8930.    1058. o
   7  12   5   14178.   12879.    1258. o
   7  12   6   45306.   46151.    2170. o
   7  12   7    5280.    4167.     972. o
   7  12   8   46049.   44554.    2369. o
   7  12   9   17164.   17295.    1660. o
   7  12  10   29712.   29658.    2372. o
   7  12  11   11778.   13073.    1914. o
   7  12  12   53259.   51090.    3990. o
   7  12  13    2590.    6002.    2175. <
   7  12  14   22512.   26973.    4661. o
   7  13   1    5641.    5498.     766. o
   7  13   2  247571.  256337.    5002. o
   7  13   3    2406.    3177.     826. o
   7  13   4      78.    -164.     948. <
   7  13   5      54.    -207.     905. <
   7  13   6  194292.  190030.    4489. o
   7  13   7    1878.    1355.     936. <
   7  13   8    8475.    9258.    1653. o
   7  13   9    1091.     541.    1330. <
   7  13  10   89607.   90608.    4103. o
   7  13  11    3044.    3578.    1476. <
   7  13  12    3232.    5145.    1829. <
   7  13  13     181.      73.    2345. <
   7  14   1   30376.   28570.    1408. o
   7  14   2   29050.   31073.    1463. o
   7  14   3   19264.   17739.    1259. o
   7  14   4   17754.   18705.    1684. o
   7  14   5   13534.   13565.    1459. o
   7  14   6   17324.   15740.    1647. o
   7  14   7   17361.   20163.    2261. o
   7  14   8   20687.   17350.    2012. o
   7  14   9    5672.    8493.    1926. o
   7  14  10   30204.   25739.    2893. o
   7  14  11   25468.   24950.    2930. o
   7  14  12   49246.   49140.    5732. o
   7  14  13     965.    8286.    3603. <
   7  15   1    7495.    9252.    1082. o
   7  15   2  197927.  194185.    5543. o
   7  15   3   30734.   27932.    2220. o
   7  15   4    2225.    3578.    1209. <
   7  15   5   26339.   24251.    3215. o
   7  15   6   89758.   88020.    6012. o
   7  15   7   26754.   25089.    3154. o
   7  15   8    3824.    7703.    2102. o
   7  15   9   14235.   11470.    2139. o
   7  15  10  105574.  108146.    5914. o
   7  15  11    6174.    7831.    2637. <
   7  16   1   22639.   18632.    3846. o
   7  16   2    8209.   10285.    3445. <
   7  16   3   29843.   27726.    4497. o
   7  16   4    3142.    6506.    3074. <
   7  16   5    7905.    9380.    3275. <
   7  16   6   12526.   20867.    6689. o
   7  16   7   49078.   34129.    4953. o
   7  16   8   24802.   23097.    3288. o
   7  16   9       0.     176.    2454. <
   7  16  10   12778.    5546.    3038. <
   7  17   1   53680.   64109.    6468. o
   7  17   2   63856.   72528.    6998. o
   7  17   3   56409.   63744.    6596. o
   7  17   4     408.    -413.    2618. <
   7  17   5   69911.   66387.    6833. o
   7  17   6   87807.   97442.   12672. o
   7  17   7   41209.   49025.    6205. o
   7  17   8    7726.    7861.    3499. <
   7  18   1   15748.   18838.    3974. o
   7  18   2    2112.    3019.    2211. <
   7  18   3   32979.   33552.    5250. o
   7  18   4     396.    2400.    2667. <
   7  18   5     836.    1950.    2412. <
   7  18   6    6479.   14774.    5729. <
   7  18   7   43240.   43375.    6126. o
   7  19   1   90089.  100874.    8283. o
   7  19   2   19861.   21979.    4144. o
   7  19   3   76090.   87928.    8196. o
   7  19   4     901.   -1865.    3779. <
   7  19   5   56001.   49650.    9479. o
   8   0   0    4124.   11506.    4040. <
   8   0   2     197.    1598.     686. <
   8   0   4      24.    2157.    1081. <
   8   0   6   13813.   14476.    1453. o
   8   0   8       3.    3773.    1154. o
   8   0  10    7086.    8013.    1416. o
   8   0  12      12.    4872.    2728. <
   8   0  14     292.    2217.    2321. <
   8   1   0 1925860. 1922560.   33670. o
   8   1   1   12152.   12630.    1143. o
   8   1   2    4201.    4423.     729. o
   8   1   3   62134.   62596.    1796. o
   8   1   4  764673.  756006.    9358. o
   8   1   5    1043.    -182.     705. <
   8   1   6     324.     559.     644. <
   8   1   7    8263.    8183.     973. o
   8   1   8  366473.  369416.    5341. o
   8   1   9   12645.   12970.    1149. o
   8   1  10    1789.    1768.     687. <
   8   1  11    4910.    8347.    1586. o
   8   1  12  248098.  246156.    8788. o
   8   1  13     149.    -948.    1525. <
   8   1  14     332.     340.    1513. <
   8   1  15    1214.    6573.    2327. <
   8   2   0    1096.    3487.    1816. <
   8   2   1   12970.   14738.    1568. o
   8   2   2    8427.   10406.    1143. o
   8   2   3   33451.   34657.    1809. o
   8   2   4    2816.    3912.    1118. o
   8   2   5     772.     225.     808. <
   8   2   6    3499.    3359.     966. o
   8   2   7      45.    1956.     759. <
   8   2   8     112.    2424.     820. <
   8   2   9    3696.    4878.     942. o
   8   2  10    6428.    7557.    1142. o
   8   2  11     139.    -844.    1209. <
   8   2  12    1077.    3244.    1847. <
   8   2  13     463.   -2472.    1604. <
   8   2  14   10109.    8639.    2011. o
   8   2  15     895.     620.    1610. <
   8   3   0  828960.  953204.   19263. o
   8   3   1  105641.  102356.    2985. o
   8   3   2   14874.   17289.    1642. o
   8   3   3  115676.  109130.    3235. o
   8   3   4  441135.  433944.    6850. o
   8   3   5   81636.   81926.    2613. o
   8   3   6    3073.    2600.     851. o
   8   3   7  164244.  167267.    4308. o
   8   3   8  298029.  299961.    5382. o
   8   3   9   24626.   25460.    1880. o
   8   3  10   15048.   14616.    1496. o
   8   3  11   53412.   54869.    3973. o
   8   3  12  157998.  152930.    6818. o
   8   3  13   11845.   11591.    2503. o
   8   3  14     156.    1980.    1841. <
   8   3  15   15932.   18273.    2832. o
   8   3  16   45688.   38636.    8002. o
   8   4   0   18541.   18893.    2182. o
   8   4   1   14752.   14507.    2127. o
   8   4   2    1864.    4283.    1039. o
   8   4   3     392.     243.     917. <
   8   4   4    6085.    6057.     705. o
   8   4   5   27734.   28947.    1505. o
   8   4   6      95.    1288.     753. <
   8   4   7    8891.    9234.    1185. o
   8   4   8    1220.    4805.    1167. o
   8   4   9    3639.    4161.    1136. o
   8   4  10    6644.    9854.    2042. o
   8   4  11    1244.    1507.    1555. <
   8   4  12    1710.    4483.    1889. <
   8   4  13    6321.    7885.    1962. o
   8   4  14    8325.   10832.    2400. o
   8   4  15    1066.    -729.    1871. <
   8   5   0  217435.  219122.    9279. o
   8   5   1  431300.  443172.   11423. o
   8   5   2    2283.     109.    1355. <
   8   5   3  178448.  174435.    4792. o
   8   5   4  291192.  294403.    4597. o
   8   5   5  116812.  118382.    2820. o
   8   5   6     309.     759.     784. <
   8   5   7  155627.  153689.    4222. o
   8   5   8  164158.  168579.    4621. o
   8   5   9   88042.   86938.    4084. o
   8   5  10   10548.   11354.    2011. o
   8   5  11  138259.  150719.    6520. o
   8   5  12   65631.   59546.    4319. o
   8   5  13   59923.   57730.    4465. o
   8   5  14    5047.    8304.    2297. o
   8   5  15   24208.   28212.    3665. o
   8   5  16   28727.   38539.    8342. o
   8   6   0   24175.   28364.    5517. o
   8   6   1   16981.   17150.    2413. o
   8   6   2      65.     146.    1428. <
   8   6   3   11970.    9386.    1367. o
   8   6   4   21640.   22258.    1497. o
   8   6   5    5424.    6020.     778. o
   8   6   6    3237.    4113.     869. o
   8   6   7    4046.    5480.    1057. o
   8   6   8   23941.   26705.    1947. o
   8   6   9   11243.    8924.    1477. o
   8   6  10   10401.    6780.    1677. o
   8   6  11   16671.   16779.    2419. o
   8   6  12   10413.   11166.    2139. o
   8   6  13    2640.    2886.    1561. <
   8   6  14    7455.    5334.    1829. <
   8   6  15    2407.    -115.    2248. <
   8   7   0  162815.  158592.    6553. o
   8   7   1  309708.  309766.    6825. o
   8   7   2    8872.   11360.    1756. o
   8   7   3  278879.  265766.    6731. o
   8   7   4   15694.   13820.    1277. o
   8   7   5  181243.  184866.    3506. o
   8   7   6    2016.    1658.     814. <
   8   7   7  206473.  215313.    4758. o
   8   7   8   15794.   16530.    1708. o
   8   7   9  102213.  103596.    4392. o
   8   7  10   15310.   15649.    2637. o
   8   7  11  151534.  152626.    6636. o
   8   7  12   26536.   23431.    2832. o
   8   7  13   29865.   35915.    3654. o
   8   7  14   11659.   11087.    2364. o
   8   7  15   46607.   60749.    5570. o
   8   8   0   25467.   28443.    2700. o
   8   8   1    4768.    5899.    1355. o
   8   8   2    2697.    1640.    1118. <
   8   8   3    3528.    4823.    1130. o
   8   8   4   81510.   78288.    2974. o
   8   8   5    1829.    2612.     857. o
   8   8   6    8484.   11864.    1131. o
   8   8   7    7109.    9185.    1404. o
   8   8   8   47114.   48812.    2637. o
   8   8   9     358.     893.    1203. <
   8   8  10    8278.    7320.    1677. o
   8   8  11    3102.    1087.    1774. <
   8   8  12   16161.   11500.    2108. o
   8   8  13    3174.    2764.    1810. <
   8   8  14   11664.   15388.    2546. o
   8   8  15    2025.    2594.    2813. <
   8   9   0   50330.   51783.    3038. o
   8   9   1  282861.  285801.    6881. o
   8   9   2      68.    -601.     960. <
   8   9   3  338074.  335967.    6427. o
   8   9   4    7064.    5504.    1075. o
   8   9   5  259406.  255979.    4639. o
   8   9   6    8271.   10151.    1252. o
   8   9   7  251581.  249734.    5045. o
   8   9   8    4996.    5328.    1094. o
   8   9   9  101592.   99604.    3943. o
   8   9  10   19108.   17368.    2224. o
   8   9  11   76145.   79533.    4724. o
   8   9  12    5075.    5729.    1950. <
   8   9  13   25210.   23182.    3427. o
   8   9  14   14913.   17642.    2874. o
   8   9  15   50084.   48247.    6108. o
   8  10   0  226399.  233945.    6629. o
   8  10   1      33.     620.    1106. <
   8  10   2     956.    1938.     960. <
   8  10   3    2427.    2624.    1106. <
   8  10   4   84746.   84897.    3339. o
   8  10   5    1048.    2394.     802. <
   8  10   6    4721.    6014.     966. o
   8  10   7     717.    1039.     741. <
   8  10   8   53090.   53386.    2566. o
   8  10   9     275.    2017.    1166. <
   8  10  10   10645.    9817.    1586. o
   8  10  11    1502.    4192.    1501. <
   8  10  12   40102.   41674.    4304. o
   8  10  13      15.    1409.    1841. <
   8  10  14   13078.    8845.    2649. o
   8  10  15    1993.   -1482.    3669. <
   8  11   0  121770.  126273.    5090. o
   8  11   1  172198.  179921.    4633. o
   8  11   2    1957.    3001.    1130. <
   8  11   3  189686.  188802.    4981. o
   8  11   4   78520.   80383.    3289. o
   8  11   5  106265.  104786.    3149. o
   8  11   6   26982.   26450.    1613. o
   8  11   7   61248.   64096.    2406. o
   8  11   8   65502.   64103.    2866. o
   8  11   9  103217.  103559.    3999. o
   8  11  10   60787.   62086.    3362. o
   8  11  11   75335.   79357.    4730. o
   8  11  12   32501.   33461.    3277. o
   8  11  13   28106.   26973.    3653. o
   8  11  14   17415.   18261.    3433. o
   8  11  15   19321.   21536.    6537. o
   8  12   0  111118.  112587.    5146. o
   8  12   1    2782.    3025.     863. o
   8  12   2    2873.    3110.     966. o
   8  12   3    2888.    3505.    1051. o
   8  12   4  106765.  108213.    3554. o
   8  12   5    3877.    6002.    1076. o
   8  12   6    6744.    7648.    1015. o
   8  12   7     989.    1148.     832. <
   8  12   8   51311.   51291.    3171. o
   8  12   9    2053.    1209.    1385. <
   8  12  10   10425.   10716.    1859. o
   8  12  11     744.    -419.    1458. <
   8  12  12   34366.   35247.    3186. o
   8  12  13    4048.    4125.    2661. <
   8  13   0  174766.  173591.    6408. o
   8  13   1   67160.   68829.    2547. o
   8  13   2    1468.     820.     887. <
   8  13   3   20041.   24221.    2116. o
   8  13   4  224677.  222676.    5211. o
   8  13   5   69966.   65129.    2540. o
   8  13   6   19750.   17538.    1696. o
   8  13   7   32610.   33959.    2652. o
   8  13   8  134228.  128090.    5042. o
   8  13   9   29426.   27975.    2645. o
   8  13  10   21137.   20394.    2431. o
   8  13  11   13308.   13699.    2157. o
   8  13  12   42752.   40137.    5063. o
   8  13  13   39765.   37677.    5439. o
   8  14   0   91413.   93347.    3905. o
   8  14   1   17360.   18091.    1156. o
   8  14   2    1082.    1756.     966. <
   8  14   3   13434.   17417.    1702. o
   8  14   4   65998.   65791.    3072. o
   8  14   5   14902.   15218.    1696. o
   8  14   6    5900.    3791.    1373. <
   8  14   7    1957.     638.    1336. <
   8  14   8   58018.   53866.    3360. o
   8  14   9   18720.   19118.    2565. o
   8  14  10    7578.    7563.    2102. o
   8  14  11     953.    1045.    1658. <
   8  14  12   38042.   40174.    7662. o
   8  15   0  191482.  193413.    9083. o
   8  15   1    1418.    3250.    1209. <
   8  15   2   10372.   12520.    1659. o
   8  15   3    9768.    6640.    1319. o
   8  15   4  161964.  164685.    7984. o
   8  15   5   10085.    9799.    2212. o
   8  15   6    7416.    6281.    2023. o
   8  15   7    1280.    -219.    1944. <
   8  15   8  128739.  124147.    6233. o
   8  15   9   28883.   23012.    2978. o
   8  15  10   11639.   10832.    2297. o
   8  15  11    1970.    4210.    3092. <
   8  16   0   33853.   32112.    6769. o
   8  16   1   34989.   38551.    5154. o
   8  16   2      51.   -2278.    2406. <
   8  16   3    7608.   12296.    3663. o
   8  16   4   44742.   38053.    5463. o
   8  16   5   43934.   55756.    6510. o
   8  16   6    2107.    4289.    3390. <
   8  16   7    9990.   11755.    3263. o
   8  16   8   34755.   24725.    3561. o
   8  16   9   28826.   23522.    4569. o
   8  16  10    3328.    2873.    2637. <
   8  17   0  126797.  129098.   12998. o
   8  17   1   11270.   20776.    4071. o
   8  17   2     751.    -583.    2606. <
   8  17   3    9213.   10892.    3275. o
   8  17   4  143165.  156405.   10630. o
   8  17   5      47.    3390.    2952. <
   8  17   6    5617.   15880.    6507. <
   8  17   7   19937.   20594.    3919. o
   8  17   8   73913.   74084.    9378. o
   8  18   0   18884.   22186.    6045. o
   8  18   1   50303.   46182.    5792. o
   8  18   2      38.    1671.    3013. <
   8  18   3   32159.   40119.    5846. o
   8  18   4   13930.   21013.    4636. o
   8  18   5   54160.   55440.    9935. o
   8  18   6      28.    6719.    4927. <
   8  18   7    9439.    9361.    3669. <
   8  19   0   76557.   80250.   10830. o
   8  19   1   15926.   20430.    4302. o
   8  19   2     626.    3123.    4915. <
   9   0   2   42783.   41844.    2217. o
   9   0   4   17178.   19701.    2140. o
   9   0   6  138981.  131237.    3993. o
   9   0   8   43780.   48186.    2473. o
   9   0  10   11354.   12478.    1641. o
   9   0  12   54460.   62924.    6505. o
   9   0  14   26227.   24919.    4667. o
   9   1   1    7889.    8602.    1288. o
   9   1   2  227078.  233757.    5147. o
   9   1   3    9503.   10078.     773. o
   9   1   4   68664.   68197.    2275. o
   9   1   5     249.     121.     796. <
   9   1   6  113243.  120429.    3313. o
   9   1   7    6950.    8724.    1252. o
   9   1   8  137151.  137062.    3125. o
   9   1   9    1059.    3760.     905. o
   9   1  10   99870.  106506.    2993. o
   9   1  11    4273.    4702.    1622. <
   9   1  12  201984.  205855.    8179. o
   9   1  13    3674.    3991.    1738. <
   9   1  14   62546.   66721.    4952. o
   9   1  15    6261.    2114.    2254. <
   9   2   1   14519.   16269.    1660. o
   9   2   2  152957.  149407.    3182. o
   9   2   3    9611.   11154.     967. o
   9   2   4   28163.   25867.    1643. o
   9   2   5    1068.     765.     741. <
   9   2   6   20589.   23498.    1443. o
   9   2   7    9720.   12338.    1380. o
   9   2   8   69676.   71508.    2518. o
   9   2   9    2285.    4246.     978. o
   9   2  10   68487.   70736.    2796. o
   9   2  11   29686.   29968.    2597. o
   9   2  12   65328.   68258.    4806. o
   9   2  13     288.    1349.    1774. <
   9   2  14   18434.   16961.    2741. o
   9   2  15    8844.   10054.    2455. o
   9   3   1    6070.    5716.     997. o
   9   3   2  140100.  132543.    5498. o
   9   3   3   12794.   12684.    1113. o
   9   3   4   41057.   37774.    1731. o
   9   3   5      80.     -85.     686. <
   9   3   6  183049.  188827.    4885. o
   9   3   7   43884.   47208.    2497. o
   9   3   8   92342.   94811.    3633. o
   9   3   9    6072.    7472.    1246. o
   9   3  10   78870.   77692.    3161. o
   9   3  11   58716.   62979.    3726. o
   9   3  12  160639.  166107.    6278. o
   9   3  13   11011.    8663.    2157. o
   9   3  14   62026.   58155.    4756. o
   9   3  15   50265.   52937.    4482. o
   9   4   1     426.    -942.    1318. <
   9   4   2   81314.   71781.    3268. o
   9   4   3   32031.   32981.    1730. o
   9   4   4   26490.   26626.    1528. o
   9   4   5   15394.   16250.    1211. o
   9   4   6   38620.   34955.    1876. o
   9   4   7   24826.   21481.    1812. o
   9   4   8   13237.   14732.    1666. o
   9   4   9    1972.    4423.    1440. o
   9   4  10   37907.   43776.    3000. o
   9   4  11   24765.   21226.    2261. o
   9   4  12   57638.   53332.    4239. o
   9   4  13    8559.    9234.    2187. o
   9   4  14   24372.   23218.    3166. o
   9   4  15   30527.   30654.    3623. o
   9   5   1    4990.    5425.    1823. <
   9   5   2  159080.  145628.    4977. o
   9   5   3   51598.   50373.    2426. o
   9   5   4    3476.    4945.     942. o
   9   5   5    7220.    7897.     894. o
   9   5   6   94960.   94896.    3102. o
   9   5   7   68148.   71016.    2802. o
   9   5   8   64220.   68343.    3116. o
   9   5   9    5026.    6184.    1634. o
   9   5  10   87418.   95862.    5910. o
   9   5  11  135197.  139863.    6420. o
   9   5  12   70268.   71484.    4771. o
   9   5  13   18981.   17678.    2577. o
   9   5  14   50334.   49602.    4324. o
   9   5  15  107038.  108535.    6532. o
   9   6   1   24623.   31772.    3240. o
   9   6   2   28571.   25733.    2924. o
   9   6   3    8416.    8225.    1197. o
   9   6   4    6009.    5073.     954. o
   9   6   5     744.    1343.     626. <
   9   6   6   48611.   49857.    1972. o
   9   6   7   80052.   79260.    2956. o
   9   6   8   27252.   27179.    2208. o
   9   6   9    7623.    8219.    2181. o
   9   6  10   23848.   27040.    3294. o
   9   6  11   57912.   60081.    5139. o
   9   6  12   37833.   39955.    3636. o
   9   6  13    2924.    5650.    1914. <
   9   6  14   11361.   11718.    2473. o
   9   6  15   30916.   36826.    5427. o
   9   7   1    3182.    4252.    1434. <
   9   7   2  111021.  100576.    5699. o
   9   7   3   88307.   82832.    3429. o
   9   7   4    5431.    4842.     960. o
   9   7   5      97.    2594.     966. <
   9   7   6  118767.  117179.    3101. o
   9   7   7  143724.  151934.    4040. o
   9   7   8    1396.    4234.    1385. o
   9   7   9   13307.   19142.    2413. o
   9   7  10   49328.   49462.    4415. o
   9   7  11  144674.  147189.    7760. o
   9   7  12    6514.    4653.    2035. <
   9   7  13   25501.   27732.    3149. o
   9   7  14   29679.   25569.    3288. o
   9   7  15  146154.  145288.   10300. o
   9   8   1    2317.    6099.    1574. o
   9   8   2   15380.   14373.    1945. o
   9   8   3   77059.   73622.    2875. o
   9   8   4    1206.    -200.     881. <
   9   8   5    4660.    8159.    1221. o
   9   8   6   28001.   29561.    1523. o
   9   8   7   23208.   28285.    2099. o
   9   8   8   26910.   27009.    2305. o
   9   8   9     345.    3086.    1737. <
   9   8  10   16780.   18923.    2510. o
   9   8  11   48650.   46230.    4396. o
   9   8  12    5513.    7211.    2418. <
   9   8  13    8389.    6555.    2284. <
   9   8  14    4237.    1895.    2102. <
   9   8  15   65489.   69193.   10130. o
   9   9   1   18349.   37300.    3878. o
   9   9   2  115530.  114974.    3913. o
   9   9   3   63817.   72389.    2984. o
   9   9   4    1648.    2849.     990. <
   9   9   5    1205.    7181.    1179. o
   9   9   6   63181.   60537.    2611. o
   9   9   7  135026.  143162.    3831. o
   9   9   8    2445.    2691.    1173. <
   9   9   9    3004.    7976.    1592. o
   9   9  10   19096.   23012.    2620. o
   9   9  11  128926.  129621.    6156. o
   9   9  12    2835.    2983.    2035. <
   9   9  13   11785.   10437.    2643. o
   9   9  14    8325.   10291.    2819. o
   9   9  15   98542.   95710.   12107. o
   9  10   1    9134.   13012.    2285. o
   9  10   2   13114.   14628.    1514. o
   9  10   3   39480.   38302.    2077. o
   9  10   4    1299.     -67.    1021. <
   9  10   5    4159.    4629.     972. o
   9  10   6   20194.   22963.    1728. o
   9  10   7   39980.   43211.    2151. o
   9  10   8    4971.    4963.    1203. o
   9  10   9    1659.    1701.    1409. <
   9  10  10    1963.    1665.    1634. <
   9  10  11   50905.   52354.    3954. o
   9  10  12     399.   -1713.    1908. <
   9  10  13    4033.    2223.    2193. <
   9  10  14    2286.    9264.    3171. <
   9  10  15   48990.   53945.    9388. o
   9  11   1   23754.   27805.    2621. o
   9  11   2   35238.   32586.    2324. o
   9  11   3   84822.   87090.    3129. o
   9  11   4    6477.    7053.    1282. o
   9  11   5   16524.   17405.    1538. o
   9  11   6   21939.   19877.    1654. o
   9  11   7   94179.   90583.    3070. o
   9  11   8    9053.   11403.    1695. o
   9  11   9     736.    3256.    1488. <
   9  11  10    5831.    9574.    1768. o
   9  11  11   75251.   74794.    4947. o
   9  11  12   27651.   31620.    3198. o
   9  11  13    2316.    1920.    1895. <
   9  11  14    2264.    2102.    4016. <
   9  12   1   10923.   11135.    1477. o
   9  12   2    8463.    9264.    1464. o
   9  12   3   18508.   19944.    1812. o
   9  12   4    3501.    4107.    1039. o
   9  12   5    3752.    3803.    1045. o
   9  12   6     953.    2211.     996. <
   9  12   7   63040.   60597.    2847. o
   9  12   8     486.    1434.    1197. <
   9  12   9    1732.      73.    1148. <
   9  12  10    5787.    8043.    1750. o
   9  12  11   37297.   37592.    3599. o
   9  12  12    7901.    7345.    2266. o
   9  12  13    2169.    1908.    2716. <
   9  13   1   32527.   34694.    2130. o
   9  13   2   10758.   13687.    1404. o
   9  13   3   56848.   55889.    2851. o
   9  13   4    3743.    4489.    1094. o
   9  13   5   13983.   12575.    1629. o
   9  13   6    3279.    2369.    1197. <
   9  13   7   53993.   50252.    3680. o
   9  13   8   30061.   34336.    2822. o
   9  13   9    7024.    7606.    1634. o
   9  13  10     354.    1816.    1640. <
   9  13  11   55501.   55901.    4337. o
   9  13  12   32414.   30314.    6550. o
   9  13  13     759.    3760.    3724. <
   9  14   1    7176.    9313.    1234. o
   9  14   2    2220.    3475.    1227. <
   9  14   3   35018.   38618.    2441. o
   9  14   4    4044.    5480.    1306. o
   9  14   5   14703.   13298.    1659. o
   9  14   6   21250.   19932.    2213. o
   9  14   7   51860.   47949.    3510. o
   9  14   8    6190.    1889.    1640. <
   9  14   9     471.     194.    1579. <
   9  14  10     196.    -146.    1409. <
   9  14  11   26478.   30958.    4552. o
   9  14  12   12552.    8116.    4818. <
   9  15   1   21639.   24385.    2298. o
   9  15   2     258.     887.    1458. <
   9  15   3   37793.   41838.    3333. o
   9  15   4    9563.   16408.    3117. o
   9  15   5   26340.   27544.    3628. o
   9  15   6      80.   -2691.    1944. <
   9  15   7   39885.   34293.    3823. o
   9  15   8   33406.   29245.    3179. o
   9  15   9   13440.   11591.    2078. o
   9  15  10     141.    3918.    2187. <
   9  16   1   26464.   28078.    4673. o
   9  16   2    3575.    6263.    2752. <
   9  16   3   16568.   25338.    4727. o
   9  16   4    2651.    2381.    2758. <
   9  16   5    5503.    7460.    3341. <
   9  16   6     800.    4568.    3299. <
   9  16   7   25650.   21572.    4308. o
   9  16   8   11303.   10273.    2278. o
   9  16   9    8042.   10971.    4411. <
   9  17   1   28929.   41674.    5500. o
   9  17   2    1355.    -456.    2375. <
   9  17   3   29268.   36796.    5828. o
   9  17   4    8952.    9404.    3572. <
   9  17   5   33336.   42044.    5998. o
   9  17   6     773.   -1057.    4605. <
   9  17   7   10659.   13152.    4793. <
   9  17   8   21982.   21353.    5134. o
   9  18   1   15155.   20430.    4326. o
   9  18   2     730.    5206.    2746. <
   9  18   3   30533.   29779.    5050. o
   9  18   4     287.    4350.    4028. <
   9  18   7   18820.   24464.    5960. o
  10   0   0 2116290. 2227160.   55339. o
  10   0   2   14060.   15728.    1484. o
  10   0   4 1501190. 1471940.   21522. o
  10   0   6     981.     662.     802. <
  10   0   8  891574.  900194.   15015. o
  10   0  10    7843.    8547.    1477. o
  10   0  12  362337.  366245.   15731. o
  10   0  14     189.    -225.    2351. <
  10   1   0  243338.  287739.    9874. o
  10   1   1   22265.   20503.    1806. o
  10   1   2    1939.    4684.    1239. o
  10   1   3    2505.    2752.     796. o
  10   1   4  228513.  242894.    4783. o
  10   1   5      38.     -67.     723. <
  10   1   6      21.     304.     747. <
  10   1   7   17828.   18444.    1618. o
  10   1   8  143448.  168051.    4272. o
  10   1   9    2039.    4240.    1166. o
  10   1  10     513.    2564.    1057. <
  10   1  11    3572.    4453.    1701. <
  10   1  12   38726.   54425.    4282. o
  10   1  13     416.    -383.    1744. <
  10   1  14      32.   -2606.    1829. <
  10   1  15      46.    1446.    2193. <
  10   2   0 1146000. 1162670.   24093. o
  10   2   1  114583.  108383.    3115. o
  10   2   2    2118.    1792.     784. <
  10   2   3   74915.   76708.    2804. o
  10   2   4 1171060. 1155920.   14153. o
  10   2   5   28346.   28923.    1759. o
  10   2   6     632.     674.     668. <
  10   2   7   92501.   92418.    3282. o
  10   2   8  670818.  690251.   10715. o
  10   2   9    8685.   11220.    1525. o
  10   2  10    1037.    4483.    1191. o
  10   2  11   33718.   36917.    2962. o
  10   2  12  316946.  325762.   10597. o
  10   2  13   19091.   20861.    2929. o
  10   2  14    3863.    3651.    1974. <
  10   2  15    8511.   11779.    3499. o
  10   3   0  171434.  177527.    7377. o
  10   3   1   15287.   18930.    1818. o
  10   3   2    4460.    4143.     917. o
  10   3   3   25192.   25648.    1771. o
  10   3   4  129158.  123673.    3526. o
  10   3   5   11255.   10188.    1179. o
  10   3   6     985.     863.    1069. <
  10   3   7   18297.   21195.    1843. o
  10   3   8   89416.   93378.    3995. o
  10   3   9    2827.    4313.    1440. <
  10   3  10     683.    4799.    1482. o
  10   3  11   19220.   18522.    2401. o
  10   3  12   51242.   48958.    4220. o
  10   3  13      42.     389.    1829. <
  10   3  14    6512.    7970.    2290. o
  10   3  15    4069.    -741.    2782. <
  10   4   0  786648.  806628.   18257. o
  10   4   1  204834.  202495.    4821. o
  10   4   2    2959.    2934.    1033. <
  10   4   3  298616.  284088.    6066. o
  10   4   4  486748.  485550.    7499. o
  10   4   5  174768.  181099.    4100. o
  10   4   6    2348.    4216.     984. o
  10   4   7  195940.  203546.    5470. o
  10   4   8  385434.  394050.    9851. o
  10   4   9  156913.  163452.    7281. o
  10   4  10    1865.    4356.    1349. o
  10   4  11  111814.  115776.    5704. o
  10   4  12  258484.  259302.    9385. o
  10   4  13   29218.   35951.    3660. o
  10   4  14    4298.    6974.    2163. o
  10   4  15   40126.   43114.    6041. o
  10   5   0   75267.   76265.    4675. o
  10   5   1   29186.   28504.    3076. o
  10   5   2    2733.    1750.     887. <
  10   5   3   33250.   32537.    2057. o
  10   5   4   26006.   26991.    1638. o
  10   5   5   15799.   14969.    1235. o
  10   5   6    6492.    6215.    1021. o
  10   5   7   28586.   27726.    1977. o
  10   5   8   36784.   37926.    3399. o
  10   5   9   12431.   13176.    2406. o
  10   5  10    4068.    5978.    1908. o
  10   5  11   17264.   16664.    2856. o
  10   5  12   32524.   29196.    3859. o
  10   5  13    1280.    3536.    2175. <
  10   5  14    6778.    6166.    2114. <
  10   5  15   16791.   21147.    4472. o
  10   6   0  169365.  189319.   13549. o
  10   6   1  319156.  320574.   10378. o
  10   6   2    1224.    1762.    1555. <
  10   6   3  293790.  267837.    6061. o
  10   6   4  189088.  189714.    4771. o
  10   6   5  401365.  404189.    6421. o
  10   6   6     164.     929.     844. <
  10   6   7  363629.  365425.    7462. o
  10   6   8  111830.  115156.    4796. o
  10   6   9  174944.  172619.    7272. o
  10   6  10    4092.    7205.    2145. o
  10   6  11  106015.  101980.    6609. o
  10   6  12   56006.   52287.    5034. o
  10   6  13   77418.   78579.    6234. o
  10   6  14    5127.    4410.    2181. <
  10   6  15   67313.   63398.   10409. o
  10   7   0   19526.   17690.    4952. o
  10   7   1   62337.   64935.    3678. o
  10   7   2     264.      36.    1385. <
  10   7   3   45711.   44061.    2436. o
  10   7   4   42474.   40459.    2205. o
  10   7   5   64295.   62991.    2442. o
  10   7   6    2425.    4544.    1021. o
  10   7   7   33363.   35860.    2422. o
  10   7   8   10558.   11093.    1811. o
  10   7   9   18136.   20412.    2358. o
  10   7  10    5370.   15303.    3852. o
  10   7  11   19983.   23054.    3427. o
  10   7  12    1887.    -486.    1762. <
  10   7  13    5497.    4641.    2375. <
  10   7  14    8428.    7162.    2782. <
  10   7  15    7981.   14276.    5559. <
  10   8   0    1221.    4933.    3524. <
  10   8   1  531676.  529739.   10083. o
  10   8   2      89.    2740.    1330. <
  10   8   3  445572.  433342.    8609. o
  10   8   4   16398.   15060.    1338. o
  10   8   5  315311.  317263.    6532. o
  10   8   6    1358.    3724.    1075. o
  10   8   7  243878.  259764.    5017. o
  10   8   8    1554.    3487.    1428. <
  10   8   9  215093.  205199.    8397. o
  10   8  10   11404.   11749.    2449. o
  10   8  11  158786.  159272.   10273. o
  10   8  12     835.     383.    1822. <
  10   8  13   90834.   87084.    6497. o
  10   8  14   12766.   10576.    2770. o
  10   8  15   37968.   49784.    8932. o
  10   9   0    7101.    3469.    2922. <
  10   9   1   79158.   75864.    3869. o
  10   9   2    4159.    8298.    1398. o
  10   9   3   29240.   29579.    2057. o
  10   9   4    4313.    2965.     887. o
  10   9   5   23474.   25120.    1916. o
  10   9   6   17874.   22951.    1752. o
  10   9   7   24639.   29864.    2330. o
  10   9   8    3282.    5814.    1367. o
  10   9   9   15281.   20794.    3014. o
  10   9  10   15984.   17326.    2795. o
  10   9  11   22380.   22113.    4108. o
  10   9  12    1059.    1191.    2728. <
  10   9  13   10197.   11664.    2667. o
  10   9  14   16273.   17283.    5510. o
  10   9  15     625.    3754.    3918. <
  10  10   0   15158.   16852.    2789. o
  10  10   1  339273.  339054.    8582. o
  10  10   2     867.     814.     893. <
  10  10   3  229158.  230373.    5816. o
  10  10   4   59104.   57220.    2961. o
  10  10   5  278126.  262831.    5502. o
  10  10   6   17492.   20078.    1569. o
  10  10   7  201127.  197666.    5154. o
  10  10   8   26855.   29712.    2633. o
  10  10   9  125272.  129365.    5152. o
  10  10  10   11539.   13432.    2364. o
  10  10  11   78420.   73974.    5469. o
  10  10  12    1177.    4094.    2527. <
  10  10  13   98035.   98061.    8556. o
  10  10  14   10850.    9768.    4338. <
  10  10  15   20983.   25102.    7546. o
  10  11   0     208.    2096.    1822. <
  10  11   1   26985.   27793.    2523. o
  10  11   2    1421.    3080.    1136. <
  10  11   3   28856.   28965.    1905. o
  10  11   4     801.     954.     972. <
  10  11   5   36626.   31942.    2002. o
  10  11   6   12187.    8948.    1222. o
  10  11   7   20824.   20892.    1849. o
  10  11   8     486.    4113.    1476. <
  10  11   9   21794.   18790.    2279. o
  10  11  10   18940.   23953.    3112. o
  10  11  11    4196.    1191.    1798. <
  10  11  12     348.   -4745.    2661. <
  10  11  13   14417.   13049.    3730. o
  10  11  14   20494.   17259.    5310. o
  10  12   0  201172.  202939.    9612. o
  10  12   1   93922.   92703.    3850. o
  10  12   2   10602.   11105.    1380. o
  10  12   3   98654.  103571.    3576. o
  10  12   4   99504.  101287.    4029. o
  10  12   5  169356.  166161.    4481. o
  10  12   6    8189.    9884.    1343. o
  10  12   7   69160.   65688.    3654. o
  10  12   8   82719.   81434.    4167. o
  10  12   9  105038.  100115.    4748. o
  10  12  10    7084.    9088.    1792. o
  10  12  11   18698.   18948.    2832. o
  10  12  12   42281.   45046.    4481. o
  10  12  13   55093.   57122.    9394. o
  10  13   0    4943.    9149.    2795. o
  10  13   1    5050.    5237.    1082. o
  10  13   2     714.     316.     899. <
  10  13   3   11354.   13170.    1653. o
  10  13   4      22.     407.    1154. <
  10  13   5   24280.   24646.    2232. o
  10  13   6    7251.    5814.    1567. o
  10  13   7    3319.    2394.    1409. <
  10  13   8     290.    -340.    1336. <
  10  13   9   39012.   36772.    3065. o
  10  13  10   16126.   17368.    2267. o
  10  13  11     216.    -796.    2454. <
  10  13  12     567.   -1033.    3396. <
  10  14   0  168860.  162188.    8867. o
  10  14   1   23483.   24919.    2626. o
  10  14   2    2588.    3651.    1385. <
  10  14   3   20847.   23802.    2681. o
  10  14   4  175151.  175450.    6947. o
  10  14   5   35904.   34657.    3392. o
  10  14   6    2102.   -1476.    1452. <
  10  14   7    4535.    3700.    1604. <
  10  14   8  113346.  102101.    5597. o
  10  14   9   43775.   40216.    3569. o
  10  14  10    8806.    7503.    2005. o
  10  14  11    4579.    4514.    2151. <
  10  15   0    8609.   10473.    2880. o
  10  15   1    7377.    6263.    1677. o
  10  15   2     706.     711.    1428. <
  10  15   3    4005.    4489.    2084. <
  10  15   4    1705.    8438.    2497. o
  10  15   5   15183.   14197.    2862. o
  10  15   6    1061.   -1543.    1780. <
  10  15   7     856.      79.    2023. <
  10  15   8     289.    2849.    1798. <
  10  15   9   17194.   16834.    3305. o
  10  15  10    5758.    8074.    3815. <
  10  16   0  177855.  214566.   17151. o
  10  16   1    2104.    1476.    2533. <
  10  16   2     173.    3706.    3092. <
  10  16   3    4019.    3979.    2873. <
  10  16   4  148664.  156180.   11006. o
  10  16   5   11483.    4447.    2867. <
  10  16   6     168.    1294.    1956. <
  10  16   7     232.   -5789.    2983. <
  10  16   8   97474.   94599.    7311. o
  10  16   9     921.    4441.    2910. <
  10  17   0    2951.    9872.    4884. <
  10  17   1   11320.   20381.    4284. o
  10  17   2    1358.    5947.    3578. <
  10  17   3     930.     911.    3001. <
  10  17   4    3254.   10139.    3870. <
  10  17   5   17780.    9866.    6039. <
  10  17   6      87.   -4939.    3080. <
  10  17   7      19.    3590.    2971. <
  10  17   8    1100.    9434.    4016. <
  10  18   0   93832.   99914.   12290. o
  10  18   1    6238.    8924.    5540. <
  10  18   6     141.   -1154.    3220. <
  10  18   7   28096.   22131.    5480. o
  11   0   2   16400.   15953.    2358. o
  11   0   4   55760.   49833.    2528. o
  11   0   6   45569.   49347.    3128. o
  11   0   8   91678.  102994.    5373. o
  11   0  10    3475.    5674.    1640. o
  11   0  12  216587.  205108.   17562. o
  11   0  14     883.    3663.    2880. <
  11   1   1    9367.    8444.    1361. o
  11   1   2     765.    4125.    1215. o
  11   1   3     676.     474.     662. <
  11   1   4    6196.    5534.     990. o
  11   1   5    2428.    1422.    1166. <
  11   1   6    3276.    4410.     960. o
  11   1   7    2499.    3706.    1009. o
  11   1   8    2139.    4635.    1057. o
  11   1   9    1674.    4003.    1039. o
  11   1  10    6401.    7381.    1337. o
  11   1  11      44.     480.    1993. <
  11   1  12    3788.    8408.    3530. <
  11   1  13    1598.    4684.    1908. <
  11   1  14    2652.    1616.    2023. <
  11   2   1     948.    1179.     923. <
  11   2   2   10463.   13480.    1599. o
  11   2   3    1873.     954.    1008. <
  11   2   4   15443.   13972.    1271. o
  11   2   5   41358.   41152.    1926. o
  11   2   6   52470.   56351.    2639. o
  11   2   7     102.    -838.    1422. <
  11   2   8  122376.  126553.    4190. o
  11   2   9   25268.   27975.    2184. o
  11   2  10     289.    2715.    1434. <
  11   2  11    8979.    8140.    2224. o
  11   2  12  116479.  113947.    7412. o
  11   2  13    9984.   13164.    2971. o
  11   2  14     593.    3402.    2448. <
  11   3   1    2367.    3797.    1282. <
  11   3   2    3369.    3037.     802. o
  11   3   3    1596.    2946.     857. o
  11   3   4     276.    -656.     644. <
  11   3   5     397.     346.     911. <
  11   3   6    4603.    4301.    1051. o
  11   3   7   19348.   18608.    2219. o
  11   3   8    1589.    2794.    1312. <
  11   3   9     740.    2217.    1385. <
  11   3  10    3523.    7800.    1993. o
  11   3  11   10515.   13353.    2813. o
  11   3  12    1376.    2090.    2126. <
  11   3  13      34.    3147.    2381. <
  11   3  14     464.    1081.    1920. <
  11   4   1   30840.   26991.    2487. o
  11   4   2     777.    3827.    1695. <
  11   4   3    5350.    6312.    1124. o
  11   4   4   14269.   16014.    1556. o
  11   4   5   72195.   77224.    2720. o
  11   4   6     264.    1932.    1100. <
  11   4   7    1228.    1300.    1312. <
  11   4   8   65922.   72735.    4219. o
  11   4   9   43906.   42354.    3200. o
  11   4  10    2403.    4653.    1707. <
  11   4  11   18534.   21384.    4265. o
  11   4  12   74865.   70633.    7501. o
  11   4  13   53733.   50677.    5161. o
  11   4  14    3325.     492.    2120. <
  11   5   1    5594.    7472.    1610. o
  11   5   2     594.     814.    1112. <
  11   5   3   11625.   10704.    1538. o
  11   5   4    5344.    6695.    1288. o
  11   5   5     884.   -1081.     960. <
  11   5   6    8882.   10886.    1276. o
  11   5   7    2253.    3068.    1476. <
  11   5   8     416.    3220.    1938. <
  11   5   9    1006.   11056.    3469. o
  11   5  10     221.    7138.    3299. <
  11   5  11   18972.   25156.    4636. o
  11   5  12    7381.    3924.    2576. <
  11   5  13      14.    1883.    2855. <
  11   5  14    2574.    6919.    2898. <
  11   6   1   20252.   23121.    2929. o
  11   6   2   27239.   24932.    2092. o
  11   6   3    2312.     419.     929. <
  11   6   4     927.      24.     929. <
  11   6   5  122482.  125301.    3774. o
  11   6   6   19363.   20205.    1891. o
  11   6   7    5063.    5990.    1452. o
  11   6   8   23819.   24852.    2911. o
  11   6   9   61124.   64090.    4636. o
  11   6  10   10000.   13146.    3542. o
  11   6  11   36939.   35162.    4862. o
  11   6  12   21354.   23984.    4569. o
  11   6  13   43089.   38958.    5597. o
  11   6  14    8641.   11366.    3390. o
  11   7   1    2852.    7557.    1525. o
  11   7   2   23101.   21681.    2450. o
  11   7   3   20472.   19962.    1757. o
  11   7   4     162.    1039.    1002. <
  11   7   5    2434.    6871.    1094. o
  11   7   6   19301.   23972.    2171. o
  11   7   7   15145.   16086.    2103. o
  11   7   8   21600.   24409.    2456. o
  11   7   9    2419.   13176.    3803. o
  11   7  10   13691.   14944.    3500. o
  11   7  11   20401.   16554.    3518. o
  11   7  12    5264.    6263.    3031. <
  11   7  13     400.    3839.    3110. <
  11   7  14    2653.   -3007.    4259. <
  11   8   1   17971.   17696.    1909. o
  11   8   2   97937.   95935.    4075. o
  11   8   3      13.    -261.    1002. <
  11   8   4    7415.    5783.    1221. o
  11   8   5   45242.   47184.    2310. o
  11   8   6   27071.   27799.    2008. o
  11   8   7   10412.   12800.    2188. o
  11   8   8    3225.    5893.    1944. o
  11   8   9   56637.   58860.    4665. o
  11   8  10   25130.   33054.    4807. o
  11   8  11   35546.   32634.    4722. o
  11   8  12      53.    1537.    2302. <
  11   8  13   48332.   37021.    5791. o
  11   8  14    7833.   13298.    4696. <
  11   9   1    5391.   11226.    1762. o
  11   9   2   33874.   30842.    2651. o
  11   9   3     382.    5303.    1276. o
  11   9   4    5421.    4587.    1063. o
  11   9   5    7053.    8438.    1282. o
  11   9   6   27489.   26165.    2007. o
  11   9   7   22373.   26347.    2438. o
  11   9   8    6953.   12290.    2291. o
  11   9   9      39.    6269.    2296. <
  11   9  10   11489.   13347.    2637. o
  11   9  11    5993.    7642.    3268. <
  11   9  12   19656.   12466.    3530. o
  11   9  13    2246.    3876.    2873. <
  11   9  14   14670.   23054.    6209. o
  11  10   1     290.     249.    1148. <
  11  10   2   85782.   88931.    3915. o
  11  10   3     774.    -328.    1100. <
  11  10   4    4385.    4058.    1100. o
  11  10   5    4426.    6840.    1197. o
  11  10   6   78222.   75639.    3003. o
  11  10   7   20052.   23431.    2353. o
  11  10   8    6319.    6956.    1744. o
  11  10   9   16302.   22344.    3020. o
  11  10  10   15702.   17739.    2692. o
  11  10  11   29957.   31845.    3823. o
  11  10  12   11160.   15491.    4210. o
  11  10  13   17846.   13906.    3882. o
  11  10  14    9937.    6767.    3329. <
  11  11   1     668.    -972.    1464. <
  11  11   2   67081.   62468.    3035. o
  11  11   3    4478.    5716.    1318. o
  11  11   4   21831.   18869.    1891. o
  11  11   5       7.     875.     984. <
  11  11   6   35864.   33740.    2100. o
  11  11   7      63.    1258.    1106. <
  11  11   8   10353.   14112.    2048. o
  11  11   9    1496.    2655.    1409. <
  11  11  10   41921.   41394.    3824. o
  11  11  11      21.    5486.    2187. <
  11  11  12   23228.   18650.    3816. o
  11  11  13      17.    -899.    3469. <
  11  12   1    8995.    9434.    1653. o
  11  12   2   64974.   62481.    3065. o
  11  12   3    7585.    6634.    1203. o
  11  12   4    9116.   10686.    1604. o
  11  12   5    1899.     450.    1069. <
  11  12   6   39126.   34736.    2488. o
  11  12   7   30529.   29305.    2518. o
  11  12   8    7109.    6433.    1628. o
  11  12   9      78.     352.    1422. <
  11  12  10   27258.   29281.    3337. o
  11  12  11   28522.   29536.    3635. o
  11  12  12   26624.   25545.    3695. o
  11  13   1     412.    1598.    1081. <
  11  13   2   59258.   60834.    3568. o
  11  13   3    2757.    3675.    1361. <
  11  13   4     589.     984.    1391. <
  11  13   5    2431.    1367.    1300. <
  11  13   6   49486.   45009.    3328. o
  11  13   7    7580.    7187.    1604. o
  11  13   8   18637.   18577.    2170. o
  11  13   9     703.    2655.    1519. <
  11  13  10   42600.   42403.    4067. o
  11  13  11    5818.    5109.    2321. <
  11  13  12   16260.   16129.    6033. <
  11  14   1   16520.   16700.    2692. o
  11  14   2   29540.   30842.    2973. o
  11  14   3   30267.   33272.    3228. o
  11  14   4    9435.    8262.    1999. o
  11  14   5   17248.   15886.    2224. o
  11  14   6   21424.   21256.    2498. o
  11  14   7   33080.   32659.    3277. o
  11  14   8   17223.   15831.    2443. o
  11  14   9    7999.    4902.    1829. <
  11  14  10    8189.    8225.    2260. o
  11  14  11   19795.   15011.    5055. <
  11  15   1   11716.   11761.    2771. o
  11  15   2   46709.   49243.    4591. o
  11  15   3   19064.   17338.    3038. o
  11  15   4    1123.    2837.    2278. <
  11  15   5     990.    3700.    2053. <
  11  15   6   81910.   77966.    5251. o
  11  15   7   23687.   21596.    2735. o
  11  15   8    8163.    9137.    2594. o
  11  15   9     294.    2794.    2132. <
  11  15  10   25311.   19300.    4775. o
  11  16   1   56334.   60160.    6869. o
  11  16   2   10803.   11020.    3603. o
  11  16   3   28420.   28479.    4746. o
  11  16   4    5607.    7648.    3596. <
  11  16   5   32491.   34676.    5912. o
  11  16   6    5518.    6883.    3469. <
  11  16   7   31872.   23960.    5213. o
  11  16   8   13248.   13936.    3014. o
  11  16   9   14530.   25059.    5620. o
  11  17   1   27654.   27112.    4934. o
  11  17   2   50376.   53392.    6655. o
  11  17   3   40318.   47949.    9497. o
  11  17   6   16442.   21930.    5498. o
  11  17   7   28112.   23595.    5304. o
  11  17   8    1462.    1276.    2770. <
  11  18   6     103.   -2084.    3044. <
  12   0   0   47961.   56916.    6601. o
  12   0   2    1148.    3694.    1798. <
  12   0   4   20445.   20685.    1794. o
  12   0   6   28774.   28868.    2833. o
  12   0   8   15616.   18176.    2668. o
  12   0  10   39188.   42427.    4001. o
  12   0  12    3428.    4392.    3858. <
  12   0  14   15696.   18364.    6689. <
  12   1   0   13210.   13936.    2376. o
  12   1   1     726.     887.    1093. <
  12   1   2    3123.    4331.    1033. o
  12   1   3   12322.   13055.    1186. o
  12   1   4   18338.   15679.    1411. o
  12   1   5    2996.     358.    1118. <
  12   1   6   50837.   47615.    2467. o
  12   1   7     707.    2807.    1106. <
  12   1   8   12884.   17368.    1769. o
  12   1   9    5142.    7320.    1398. o
  12   1  10   59349.   59625.    2907. o
  12   1  11    5288.   10030.    3493. <
  12   1  12    2469.    4173.    3056. <
  12   1  13    3651.    5765.    3123. <
  12   1  14   41999.   40763.    6709. o
  12   2   0   49686.   54188.    3081. o
  12   2   1    1337.    1598.    1045. <
  12   2   2    2308.    4988.    1434. o
  12   2   3    8583.   10018.    1295. o
  12   2   4   59884.   52992.    2802. o
  12   2   5     185.    -261.     911. <
  12   2   6   12492.    9361.    1489. o
  12   2   7    5975.    5874.    1695. o
  12   2   8   21665.   24688.    2298. o
  12   2   9    2057.    2290.    1233. <
  12   2  10   10564.   13316.    1999. o
  12   2  11     382.   11810.    3919. o
  12   2  12    2066.    8541.    3627. <
  12   2  13   14195.   10315.    3584. <
  12   2  14   15487.   15643.    4484. o
  12   3   0    8310.    9611.    2187. o
  12   3   1   41548.   42907.    2169. o
  12   3   2    5477.    6549.    1063. o
  12   3   3   25896.   24136.    1619. o
  12   3   4     919.      43.     863. <
  12   3   5   21005.   22842.    1558. o
  12   3   6   14088.   14452.    1690. o
  12   3   7   51843.   55962.    3779. o
  12   3   8    2765.    5376.    1683. o
  12   3   9      21.     674.    1403. <
  12   3  10   23442.   24069.    2717. o
  12   3  11   13035.   16196.    4496. o
  12   3  12     169.     601.    2606. <
  12   3  13     611.    -316.    3542. <
  12   3  14   44319.   35514.    8883. o
  12   4   0    9435.   11840.    2552. o
  12   4   1      78.    -103.    1106. <
  12   4   2    2173.    2764.    1300. <
  12   4   3     290.     164.     869. <
  12   4   4   36262.   37750.    2386. o
  12   4   5    5823.    5802.    1197. o
  12   4   6    4572.    1695.    1422. <
  12   4   7    9347.   13754.    2175. o
  12   4   8   21550.   23668.    2517. o
  12   4   9   17075.   14622.    2297. o
  12   4  10    2192.    5334.    2357. <
  12   4  11    8955.   11336.    3724. o
  12   4  12    1703.    1093.    2290. <
  12   4  13   17279.   16032.    4605. o
  12   4  14    8769.    7393.    4927. <
  12   5   0    9629.   11542.    1580. o
  12   5   1   47852.   50525.    2941. o
  12   5   2     479.    1422.    1391. <
  12   5   3   47036.   45386.    2533. o
  12   5   4     476.    1148.    1033. <
  12   5   5   11153.   11002.    1422. o
  12   5   6    9748.    7181.    1240. o
  12   5   7   49907.   56290.    4149. o
  12   5   8   14737.   15200.    2540. o
  12   5   9     476.     -12.    2545. <
  12   5  10   18553.   20120.    3275. o
  12   5  11   61183.   61381.    6826. o
  12   5  12   13057.   14574.    4040. o
  12   5  13    1078.    2485.    3044. <
  12   5  14   12080.   15825.    5261. o
  12   6   0   42894.   48356.    7590. o
  12   6   1    6356.    7096.    1282. o
  12   6   2     747.    3359.    1318. <
  12   6   3    3952.    3044.    1185. <
  12   6   4   36285.   34791.    2240. o
  12   6   5    2715.    4362.    1379. o
  12   6   6       8.    2078.    1494. <
  12   6   7   17683.   19215.    2109. o
  12   6   8   13196.   16578.    2747. o
  12   6   9   16486.   14732.    3773. o
  12   6  10     479.    1015.    2794. <
  12   6  11   14986.    9574.    3548. <
  12   6  12    7876.   11749.    3554. o
  12   6  13   16910.   24087.    4958. o
  12   6  14     567.    3384.    4963. <
  12   7   0   27936.   32392.    6046. o
  12   7   1   37390.   37197.    2586. o
  12   7   2      89.    1713.    1373. <
  12   7   3   46521.   44851.    2618. o
  12   7   4   93282.   84654.    3140. o
  12   7   5    4387.    4659.    1367. o
  12   7   6     449.    1051.    1452. <
  12   7   7   68921.   75590.    4517. o
  12   7   8   55986.   57590.    4483. o
  12   7   9       5.    6877.    3311. <
  12   7  10    5121.    9817.    3487. <
  12   7  11   59048.   49231.    5963. o
  12   7  12   15557.   11688.    3487. o
  12   7  13    2773.     923.    3299. <
  12   7  14    5994.    8487.    5012. <
  12   8   0   48929.   43132.    7055. o
  12   8   1      87.    1239.    1021. <
  12   8   2    6442.    3432.    1397. <
  12   8   3   11757.   10406.    1568. o
  12   8   4   23201.   24038.    2031. o
  12   8   5     119.    1403.    1172. <
  12   8   6    3634.    4350.    1227. o
  12   8   7   27086.   34080.    3283. o
  12   8   8   14362.   16232.    2643. o
  12   8   9    8467.   13735.    2710. o
  12   8  10    2804.    7339.    3189. <
  12   8  11    9821.   13808.    3712. o
  12   8  12   16315.   21700.    4442. o
  12   8  13   27931.   21122.    4496. o
  12   8  14   11936.   14902.    5832. <
  12   9   0  227563.  210605.   15567. o
  12   9   1    2023.    3007.    1841. <
  12   9   2     570.     881.    1221. <
  12   9   3   12953.   13669.    1429. o
  12   9   4  107501.  107757.    3832. o
  12   9   5    2819.    3378.    1130. <
  12   9   6      98.     535.    1130. <
  12   9   7   60327.   59316.    4137. o
  12   9   8   93326.   95783.    5365. o
  12   9   9    6632.   12302.    2467. o
  12   9  10      37.    6269.    2175. <
  12   9  11   20622.   21353.    4502. o
  12   9  12   57260.   51576.    6515. o
  12   9  13    4910.    1780.    3220. <
  12   9  14     491.   -1683.    3852. <
  12  10   0    7325.    9647.    2540. o
  12  10   1     911.    2673.    2078. <
  12  10   2     693.    1045.    1221. <
  12  10   3   14216.   14841.    1696. o
  12  10   4   28574.   30569.    2184. o
  12  10   5    2002.    1440.    1081. <
  12  10   6   23748.   23042.    1873. o
  12  10   7   20168.   19731.    2188. o
  12  10   8   14663.   16979.    2571. o
  12  10   9    1158.    4149.    1823. <
  12  10  10   31582.   36158.    3672. o
  12  10  11    5659.   14956.    3469. o
  12  10  12    8586.   15181.    3676. o
  12  10  13    8748.    4593.    3742. <
  12  10  14   24091.   20047.    6586. o
  12  11   0  266423.  257637.   11476. o
  12  11   1     546.    -182.    1962. <
  12  11   2     770.     522.    1045. <
  12  11   3     331.    1106.    1233. <
  12  11   4  182354.  186421.    5750. o
  12  11   5    5872.    6421.    1318. o
  12  11   6     369.    -164.    1258. <
  12  11   7     293.    1671.    1549. <
  12  11   8  103404.  105029.    4853. o
  12  11   9    1140.    4040.    2144. <
  12  11  10    2838.    5279.    2114. <
  12  11  11   11639.    8754.    2388. o
  12  11  12   56611.   53605.    6473. o
  12  11  13    8658.   10151.    5133. <
  12  12   0   16710.   22180.    3682. o
  12  12   1    6674.    4830.    1561. o
  12  12   2    2777.    3511.    1306. <
  12  12   3    1672.    3305.    1434. <
  12  12   4   18741.   18364.    2097. o
  12  12   5    3467.    3997.    1391. <
  12  12   6   19247.   13474.    1726. o
  12  12   7    8382.    5783.    1489. o
  12  12   8   13231.   15758.    2224. o
  12  12   9       6.     881.    1385. <
  12  12  10   36976.   32950.    3744. o
  12  12  11    7592.    5814.    2351. <
  12  12  12   11212.   14258.    5796. <
  12  13   0  149420.  162771.    9243. o
  12  13   1   12720.   12903.    1914. o
  12  13   2     671.    1950.    1270. <
  12  13   3   14047.   10546.    2206. o
  12  13   4  144468.  141734.    6620. o
  12  13   5    4358.    4131.    1677. <
  12  13   6     842.    1409.    1701. <
  12  13   7      89.    -504.    1476. <
  12  13   8   91799.   83299.    4549. o
  12  13   9   27060.   28589.    2961. o
  12  13  10    2433.    1980.    1968. <
  12  13  11    2127.     541.    2369. <
  12  14   0   15500.   16591.    3336. o
  12  14   1    8059.    6318.    2224. <
  12  14   2    6386.    7776.    2035. o
  12  14   3    1770.    2199.    1677. <
  12  14   4    9103.   11798.    2509. o
  12  14   5   10081.   10254.    2017. o
  12  14   6   19458.   18000.    2285. o
  12  14   7    1937.     668.    1822. <
  12  14   8    9804.    8371.    2388. o
  12  14   9    4359.    7642.    1932. o
  12  14  10   28166.   24306.    3300. o
  12  15   0  126750.  132846.   14042. o
  12  15   1   48010.   47099.    5817. o
  12  15   2    5088.    7278.    3183. <
  12  15   3   22216.   24603.    3695. o
  12  15   4   68585.   70348.    5808. o
  12  15   5   32544.   35660.    3581. o
  12  15   6     554.    2333.    2643. <
  12  15   7   19473.   22404.    3597. o
  12  15   8   54204.   53150.    5289. o
  12  15   9   21621.   20521.    3640. o
  12  15  10     476.    7685.    4301. <
  12  16   0    6394.    6318.    4447. <
  12  16   1    1723.     115.    2284. <
  12  16   2    2521.    4672.    3226. <
  12  16   3    2152.    5905.    3414. <
  12  16   4    4723.    2965.    2959. <
  12  16   5   19298.   16664.    4423. o
  12  16   6   11249.   10352.    3639. <
  12  16   7     105.   -2813.    1993. <
  12  16   8    8394.    3438.    2952. <
  12  16   9   13598.   18340.    5067. o
  12  17   5   45995.   41668.    6533. o
  12  17   6    3360.    2181.    2460. <
  12  17   7   32657.   29542.    5845. o
  12  18   5   23557.   22830.    5401. o
  13   0   2   16925.   20624.    2814. o
  13   0   4   12447.    9884.    1307. o
  13   0   6   71929.   71016.    4419. o
  13   0   8    5307.    5789.    1926. o
  13   0  10    1918.    9046.    3481. <
  13   0  12    1828.   11062.    6039. <
  13   1   1   24594.   25837.    2177. o
  13   1   2  754643.  746085.   12720. o
  13   1   3     506.    2709.     887. o
  13   1   4    8391.   10157.    1380. o
  13   1   5   15060.   13656.    1702. o
  13   1   6  562274.  591849.   11577. o
  13   1   7   11284.   10388.    1562. o
  13   1   8      43.    2965.    1215. <
  13   1   9    5629.    7059.    1434. o
  13   1  10  253141.  261197.   11175. o
  13   1  11    3430.    7199.    4295. <
  13   1  12    1286.   12964.    4344. <
  13   1  13    8392.    6342.    3104. <
  13   2   1   27235.   26092.    2098. o
  13   2   2   16170.   16645.    1903. o
  13   2   3    8342.    9021.    1294. o
  13   2   4    3231.    5376.    1671. o
  13   2   5     575.    -595.    1567. <
  13   2   6    3225.    1106.    1640. <
  13   2   7     156.    -741.    1525. <
  13   2   8    2218.    2327.    1172. <
  13   2   9    1797.    4666.    1367. o
  13   2  10   17129.   15473.    3160. o
  13   2  11    2986.    7496.    3372. <
  13   2  12    1748.    7053.    3584. <
  13   2  13    1877.    4890.    3135. <
  13   3   1   79639.   77893.    2980. o
  13   3   2  484085.  464962.   11028. o
  13   3   3   78426.   73816.    3705. o
  13   3   4     735.    1549.    1300. <
  13   3   5  114200.  116821.    4107. o
  13   3   6  392034.  411527.    9179. o
  13   3   7   52145.   45774.    3631. o
  13   3   8   15172.   20466.    2182. o
  13   3   9   43320.   46297.    4590. o
  13   3  10  235803.  248956.   10427. o
  13   3  11   21516.   33303.    5724. o
  13   3  12    1592.    1895.    3025. <
  13   3  13   16110.   17119.    4636. o
  13   4   1    7844.    6919.    1410. o
  13   4   2    1573.     255.    1355. <
  13   4   3   37937.   32392.    1881. o
  13   4   4    1131.    4216.    1148. o
  13   4   5   20252.   24190.    2201. o
  13   4   6    6296.    5966.    1391. o
  13   4   7   17569.   18978.    2443. o
  13   4   8    4328.    4143.    1604. <
  13   4   9    9478.   12290.    2740. o
  13   4  10    3265.    7102.    3499. <
  13   4  11    4149.   14264.    4611. o
  13   4  12    3904.    2843.    3250. <
  13   4  13    2053.     -36.    2873. <
  13   5   1  159749.  160390.    6735. o
  13   5   2  194588.  187010.    6782. o
  13   5   3  152755.  143380.    4662. o
  13   5   4    4652.    4623.    1507. o
  13   5   5  131704.  143429.    4958. o
  13   5   6  257015.  277897.    8151. o
  13   5   7  102102.  101542.    5869. o
  13   5   8     594.    2436.    1798. <
  13   5   9  105251.  110138.    6605. o
  13   5  10   84979.   92782.    8555. o
  13   5  11   62934.   57359.    7129. o
  13   5  12   13461.    7660.    3451. <
  13   5  13   51786.   47840.    7061. o
  13   6   1   19159.   21548.    2152. o
  13   6   2     296.    2029.    1543. <
  13   6   3    5733.    5206.    1422. o
  13   6   4    2944.    2047.    1525. <
  13   6   5   23256.   25059.    2402. o
  13   6   6      94.     401.    1494. <
  13   6   7   36935.   43703.    4456. o
  13   6   8    3773.    7077.    3080. <
  13   6   9    4313.   11864.    3870. o
  13   6  10    2075.   11512.    3688. o
  13   6  11   10670.   14312.    4271. o
  13   6  12    2839.   19021.    4624. o
  13   6  13   11851.   11305.    5765. <
  13   7   1  312842.  312391.    6540. o
  13   7   2   59296.   63204.    3871. o
  13   7   3  226502.  209226.    7051. o
  13   7   4    1329.    -425.    1482. <
  13   7   5  193274.  183936.    6231. o
  13   7   6   30579.   41802.    3218. o
  13   7   7  164988.  172631.    6861. o
  13   7   8    2406.    9987.    2947. o
  13   7   9  108948.  107502.    8691. o
  13   7  10   46585.   46443.    6084. o
  13   7  11   87422.   84284.    8135. o
  13   7  12    6992.    6859.    3299. <
  13   7  13   67465.   71125.   10689. o
  13   8   1   18476.   14878.    2668. o
  13   8   2   16484.   13699.    1568. o
  13   8   3   26142.   23625.    2395. o
  13   8   4    8964.    6458.    1519. o
  13   8   5   27464.   22969.    2341. o
  13   8   6   19318.   20558.    2413. o
  13   8   7    5399.    7685.    2126. o
  13   8   8     810.    2886.    1865. <
  13   8   9   23454.   30490.    4145. o
  13   8  10   13778.   20175.    4484. o
  13   8  11    5693.    7861.    3281. <
  13   8  12    7742.    8596.    3384. <
  13   8  13    5262.    9453.    4976. <
  13   9   1  220790.  213546.    9047. o
  13   9   2     334.    2679.    1179. <
  13   9   3  246548.  237104.    6108. o
  13   9   4    5937.    2794.    1604. <
  13   9   5  232844.  242359.    6929. o
  13   9   6      25.     644.    1069. <
  13   9   7  148238.  149364.    6574. o
  13   9   8    7456.   11251.    2443. o
  13   9   9  105821.  106961.    6041. o
  13   9  10     562.    4374.    2588. <
  13   9  11   57340.   62371.    5898. o
  13   9  12   22273.   25150.    5061. o
  13   9  13   47530.   41868.    8276. o
  13  10   1   15836.   15485.    2704. o
  13  10   2   53134.   46983.    3061. o
  13  10   3    5821.    6749.    1707. o
  13  10   4    1811.     103.    1209. <
  13  10   5   18533.   15843.    1696. o
  13  10   6   49260.   48751.    2704. o
  13  10   7    2234.    6111.    1865. o
  13  10   8   16146.   13997.    2449. o
  13  10   9    9147.   12065.    2376. o
  13  10  10   23297.   23255.    3270. o
  13  10  11    2925.    4319.    2576. <
  13  10  12    4488.     140.    3530. <
  13  10  13    5101.    4265.    3487. <
  13  11   1  198821.  203850.    8953. o
  13  11   2   83815.   78397.    4863. o
  13  11   3  140357.  140082.    6293. o
  13  11   4    7287.    5097.    1835. <
  13  11   5  105276.   99714.    4839. o
  13  11   6   38104.   34906.    2682. o
  13  11   7  118239.  108826.    4648. o
  13  11   8   15147.   23522.    3033. o
  13  11   9   65331.   74138.    5014. o
  13  11  10   28778.   31268.    3963. o
  13  11  11   78649.   64965.    6954. o
  13  11  12   16764.   20059.    5474. o
  13  12   1     259.    2126.    1665. <
  13  12   2   79542.   77042.    5767. o
  13  12   3      11.    3390.    1829. <
  13  12   4     152.     243.    1415. <
  13  12   5    4029.    5941.    1798. o
  13  12   6   93174.   88348.    4278. o
  13  12   7    1975.    2418.    1409. <
  13  12   8    2250.    2794.    1573. <
  13  12   9    2099.    1452.    1792. <
  13  12  10   26116.   25691.    3385. o
  13  12  11      63.    2624.    2327. <
  13  13   1   59402.   60324.    5114. o
  13  13   2  115173.  121468.    7293. o
  13  13   3   89802.   90869.    5297. o
  13  13   4    5222.    6567.    1707. o
  13  13   5   37773.   39353.    3181. o
  13  13   6  112842.  108869.    4751. o
  13  13   7   49488.   46534.    3285. o
  13  13   8   18045.   17836.    2273. o
  13  13   9   23779.   23297.    3998. o
  13  13  10   49262.   52232.    5738. o
  13  13  11   57805.   56819.   10087. o
  13  14   1    2876.    2126.    2485. <
  13  14   2   82933.   82018.    6083. o
  13  14   3     381.    -213.    1652. <
  13  14   4    2503.    5528.    1756. o
  13  14   5     128.    2169.    1537. <
  13  14   6   48370.   40860.    3940. o
  13  14   7    3961.    6397.    2047. o
  13  14   8    2050.    3323.    1816. <
  13  14   9      65.    -966.    1604. <
  13  14  10   48657.   39396.    8209. o
  13  15   1    9591.    9671.    3742. <
  13  15   2  166710.  174053.   11520. o
  13  15   3   12325.   14956.    4077. o
  13  15   4    6860.    6124.    2381. <
  13  15   5    2837.    1507.    2308. <
  13  15   6  111309.  110120.    9954. o
  13  15   7   24512.   24482.    3719. o
  13  15   8    2981.    4830.    1987. <
  13  15   9      30.   -3068.    2965. <
  13  16   1    4633.    4866.    3256. <
  13  16   5   16382.   15892.    3961. o
  13  16   6   45050.   56041.    7263. o
  13  16   7   26792.   29220.    4060. o
  13  17   5    4342.    2424.    2667. <
  14   0   0   17842.   17380.    3913. o
  14   0   2   15661.   17563.    2662. o
  14   0   4   69988.   65968.    4230. o
  14   0   6   25430.   26809.    2966. o
  14   0   8   35987.   37397.    3672. o
  14   0  10   29964.   42081.    9363. o
  14   0  12   13509.   26219.    7983. o
  14   1   0  167048.  166678.    8208. o
  14   1   1    1047.    -577.    1294. <
  14   1   2   15228.   15090.    1793. o
  14   1   3    4038.    6348.    1422. o
  14   1   4  199884.  200867.    5595. o
  14   1   5    8341.   10200.    1574. o
  14   1   6   85398.   80948.    3997. o
  14   1   7     160.    -650.    1476. <
  14   1   8  152697.  161860.    6053. o
  14   1   9    8391.   11226.    2096. o
  14   1  10  128311.  139535.   11221. o
  14   1  11    4434.   16906.    5006. o
  14   1  12   80010.   90389.    9204. o
  14   1  13    3458.    7162.    3882. <
  14   2   0   53755.   52797.    4670. o
  14   2   1     602.    -984.    1422. <
  14   2   2     135.    1713.     936. <
  14   2   3    1864.    2910.    1100. <
  14   2   4   32982.   35004.    3314. o
  14   2   5    3733.    3833.    1300. <
  14   2   6   12862.   11816.    1823. o
  14   2   7      68.   -1731.    1592. <
  14   2   8   23377.   25533.    2657. o
  14   2   9   13286.   17423.    3548. o
  14   2  10   24879.   31340.    6082. o
  14   2  11      97.    6026.    4040. <
  14   2  12   18466.   24543.    5237. o
  14   2  13    4314.   11470.    6482. <
  14   3   0  105430.  104786.    4574. o
  14   3   1    3078.    1877.    1100. <
  14   3   2    3673.    5036.    1403. o
  14   3   3    7510.   10297.    2035. o
  14   3   4  206220.  219760.    8251. o
  14   3   5   34435.   36091.    3174. o
  14   3   6   59733.   65348.    3478. o
  14   3   7     154.    1616.    1482. <
  14   3   8  141462.  151673.    7889. o
  14   3   9   55062.   51862.    4931. o
  14   3  10  128063.  134183.   10850. o
  14   3  11    4951.   13693.    4411. o
  14   3  12   57519.   57803.    7579. o
  14   3  13   32869.   41826.    9430. o
  14   4   0   27997.   32276.    3623. o
  14   4   1    7011.    5024.     960. o
  14   4   2    5536.    5030.    1306. o
  14   4   3    2575.    1677.    1379. <
  14   4   4   46157.   50537.    3226. o
  14   4   5   29010.   34888.    2682. o
  14   4   6    7498.    7253.    1732. o
  14   4   7    3982.    4173.    2898. <
  14   4   8   25008.   28127.    3574. o
  14   4   9   16423.   17806.    3135. o
  14   4  10   21170.   22046.    5079. o
  14   4  11    2435.   12800.    4016. o
  14   4  12    6862.   13602.    4307. o
  14   4  13   24883.   27052.    7801. o
  14   5   0  120051.  118084.    6383. o
  14   5   1   31254.   30782.    3082. o
  14   5   2    4634.   12484.    2030. o
  14   5   3    3799.    3785.    1330. <
  14   5   4  132011.  125143.    4358. o
  14   5   5   59156.   61193.    3871. o
  14   5   6   35317.   40738.    2981. o
  14   5   7    3046.    4902.    2813. <
  14   5   8  113046.  113741.    6606. o
  14   5   9   82855.   82540.    8171. o
  14   5  10   50897.   54589.    7074. o
  14   5  11    7599.   13237.    4131. o
  14   5  12   63029.   68076.    8017. o
  14   5  13  116191.  114409.   14283. o
  14   6   0   14993.   15382.    2583. o
  14   6   1    8027.    9738.    1629. o
  14   6   2     472.    1124.    1634. <
  14   6   3   18689.   15558.    2485. o
  14   6   4   19600.   18219.    2662. o
  14   6   5    6920.    6755.    1610. o
  14   6   6    5368.    1701.    1598. <
  14   6   7     278.    1470.    2236. <
  14   6   8   11738.   21924.    3275. o
  14   6   9   31906.   35137.    5773. o
  14   6  10   12881.   13183.    4071. o
  14   6  11      99.    4623.    3803. <
  14   6  12    7746.    7308.    3524. <
  14   6  13   17268.   18042.    5899. o
  14   7   0  148368.  147232.    7240. o
  14   7   1   34686.   32167.    2100. o
  14   7   2   18153.   16384.    2413. o
  14   7   3    2645.    4502.    2315. <
  14   7   4   82547.   77273.    4499. o
  14   7   5   96865.   98669.    4657. o
  14   7   6    6300.    8620.    1859. o
  14   7   7    3381.    4022.    1738. <
  14   7   8   61037.   68470.    5844. o
  14   7   9  127824.  123679.    7954. o
  14   7  10    3991.   10801.    4313. <
  14   7  11   12933.   16925.    4860. o
  14   7  12   49946.   54128.    6722. o
  14   7  13  138805.  137239.   15190. o
  14   8   0   10846.   10904.    5006. <
  14   8   1    5744.    5972.    1896. o
  14   8   2     404.    -249.    1415. <
  14   8   3      80.    -850.    1719. <
  14   8   4    2643.     668.    1598. <
  14   8   5   35444.   32076.    2840. o
  14   8   6    2161.    2843.    1561. <
  14   8   7    1148.    2928.    1835. <
  14   8   8    5903.   10911.    2637. o
  14   8   9   19981.   23018.    3974. o
  14   8  10    2913.    3596.    2746. <
  14   8  11    4415.    8863.    3682. <
  14   8  12    3857.    3937.    4599. <
  14   8  13   30773.   41164.    8567. o
  14   9   0   91507.   88184.   10752. o
  14   9   1   28670.   25606.    4490. o
  14   9   2     873.    -541.    1440. <
  14   9   3   15564.   19403.    2461. o
  14   9   4   68679.   61946.    4229. o
  14   9   5   98687.   92296.    4746. o
  14   9   6      17.     -73.    1452. <
  14   9   7     352.    2157.    1482. <
  14   9   8   42805.   43023.    3873. o
  14   9   9  138031.  143016.    7050. o
  14   9  10    1329.    6859.    3032. <
  14   9  11    9461.   17496.    4368. o
  14   9  12   15060.   23334.    6398. o
  14  10   0     332.    -170.    2971. <
  14  10   1    9144.   12320.    3499. o
  14  10   2    1274.    1956.    1513. <
  14  10   3    2525.    3748.    1586. <
  14  10   4    5272.    4593.    1610. <
  14  10   5   11076.   13432.    1945. o
  14  10   6     791.    -577.    1610. <
  14  10   7     954.    2545.    1804. <
  14  10   8     506.    2807.    1883. <
  14  10   9   25800.   28479.    3422. o
  14  10  10     479.    5881.    3104. <
  14  10  11     666.    3742.    2673. <
  14  10  12     170.    4884.    4277. <
  14  11   0   32734.   36431.    7716. o
  14  11   1   52382.   39444.    5306. o
  14  11   2    1779.    -140.    2321. <
  14  11   3   12481.   13541.    2352. o
  14  11   4   37044.   35356.    3004. o
  14  11   5   73046.   70099.    3752. o
  14  11   6    5035.    6154.    1482. o
  14  11   7    2639.    1883.    1756. <
  14  11   8   18521.   25502.    3221. o
  14  11   9   84865.   84095.    5477. o
  14  11  10    6465.    5486.    2351. <
  14  11  11     940.    2545.    4131. <
  14  11  12    1996.   -1069.    3779. <
  14  12   0   16885.   17350.    5358. o
  14  12   1   11623.   12095.    3305. o
  14  12   2    1632.    3530.    2151. <
  14  12   3    2505.    4969.    1835. <
  14  12   4     373.     565.    1555. <
  14  12   5   14202.   12830.    2048. o
  14  12   6    1708.    2412.    1695. <
  14  12   7     109.    -480.    1507. <
  14  12   8      67.    3153.    2023. <
  14  12   9   14968.   17271.    2965. o
  14  12  10    2220.    5710.    2193. <
  14  13   0   10876.   14319.    5346. <
  14  13   1   58482.   51309.    4882. o
  14  13   2     162.    5516.    2278. <
  14  13   3   15502.   14568.    2242. o
  14  13   4    9270.    8426.    1817. o
  14  13   5   47521.   49098.    3668. o
  14  13   6   11870.   11700.    1799. o
  14  13   7    6987.    8110.    1798. o
  14  13   8    5927.    9926.    2527. o
  14  13   9   66546.   58933.    6286. o
  14  13  10   27674.   38345.    5415. o
  14  14   0     820.   -2539.    2442. <
  14  14   1    8455.   10279.    2783. o
  14  14   2     384.    2612.    2041. <
  14  14   3    1814.    5164.    2029. <
  14  14   4    1156.    1695.    1391. <
  14  14   5   11784.   11451.    2582. o
  14  14   6    1558.    6403.    2224. <
  14  14   7    2937.    3730.    1980. <
  14  14   8      39.    1665.    2466. <
  14  14   9    4041.    3639.    2132. <
  14  15   0    8172.    8936.    4739. <
  14  15   1   32478.   33011.    5329. o
  14  15   2    1733.    5899.    3050. <
  14  15   3   28859.   31729.    7674. o
  14  15   4    1434.    1501.    1780. <
  14  15   5   41136.   39505.    5725. o
  14  15   6   21142.   17872.    4514. o
  14  15   7   17212.   15783.    4399. o
  14  15   8     809.    3530.    3420. <
  14  16   6    1970.    4337.    3426. <
  15   0   2  761531.  760185.   18863. o
  15   0   4   10092.   16384.    2777. o
  15   0   6  447881.  467860.   17880. o
  15   0   8    4222.    1944.    4149. <
  15   0  10  309104.  357770.   26638. o
  15   0  12     808.   10176.    5844. <
  15   1   1     618.   -1944.    1488. <
  15   1   2  358132.  335087.    8129. o
  15   1   3    3971.    3044.    1227. <
  15   1   4      10.    3706.    2114. <
  15   1   5    9889.   11974.    2224. o
  15   1   6  184874.  179362.    6217. o
  15   1   7    1007.    1021.    1537. <
  15   1   8       3.    -176.    2667. <
  15   1   9    4024.   10850.    4155. <
  15   1  10  112816.  128794.   11486. o
  15   1  11     823.   10722.    4860. <
  15   1  12      41.    4605.    3663. <
  15   2   1   42747.   44474.    2988. o
  15   2   2  532359.  513100.   10505. o
  15   2   3   58912.   60051.    2719. o
  15   2   4    1965.    5838.    1531. o
  15   2   5   27596.   32780.    2615. o
  15   2   6  482544.  493107.   10813. o
  15   2   7    6388.    6628.    1695. o
  15   2   8     386.     492.    3317. <
  15   2   9   33578.   46552.    7001. o
  15   2  10  222591.  253968.   15734. o
  15   2  11    7467.   18614.    5450. o
  15   2  12      52.   11858.    4775. <
  15   3   1   42331.   37780.    2774. o
  15   3   2  146512.  142736.    5078. o
  15   3   3    9987.   11366.    2212. o
  15   3   4     714.    1677.    1877. <
  15   3   5   36358.   30198.    2979. o
  15   3   6  154704.  160226.    7443. o
  15   3   7    2956.    5474.    2515. <
  15   3   8    4493.    4811.    3414. <
  15   3   9   25262.   28904.    6216. o
  15   3  10   69360.   70700.    8534. o
  15   3  11     304.   15187.    4800. o
  15   3  12    3551.   14422.    5328. <
  15   4   1  184521.  188335.    4987. o
  15   4   2  307778.  296092.    7692. o
  15   4   3   79331.   70846.    6087. o
  15   4   4     697.    1610.    1804. <
  15   4   5   97221.  104009.    5537. o
  15   4   6  171856.  170493.    7096. o
  15   4   7   77109.   85918.    5847. o
  15   4   8      23.    7035.    3724. <
  15   4   9   57565.   57286.    7233. o
  15   4  10  169161.  173536.   12611. o
  15   4  11   38370.   58988.    8040. o
  15   4  12      92.    -328.    4842. <
  15   5   1   60266.   61837.    4399. o
  15   5   2   98647.   93894.    4207. o
  15   5   3   50106.   45914.    3686. o
  15   5   4      38.    -298.    1355. <
  15   5   5   30775.   34214.    2974. o
  15   5   6   50112.   53380.    3548. o
  15   5   7   16717.   18735.    3591. o
  15   5   8   10306.   17143.    4569. o
  15   5   9   35190.   38539.    6265. o
  15   5  10   53352.   49778.    7329. o
  15   5  11    7544.    9009.    4739. <
  15   5  12    6816.    1707.    5042. <
  15   6   1  166030.  165135.    7118. o
  15   6   2   77308.   74570.    3820. o
  15   6   3  207875.  201013.    6197. o
  15   6   4     884.    -747.    1215. <
  15   6   5  210477.  221996.    6208. o
  15   6   6   68188.   72522.    5044. o
  15   6   7  146360.  155214.    8866. o
  15   6   8    4323.   11725.    3099. o
  15   6   9  106004.  111742.    9632. o
  15   6  10   36660.   43496.    6757. o
  15   6  11   49350.   50531.    7420. o
  15   6  12     374.    5498.    4781. <
  15   7   1   62389.   59394.    2713. o
  15   7   2   33570.   34420.    3483. o
  15   7   3   56206.   49857.    4129. o
  15   7   4    8268.    8146.    2054. o
  15   7   5   48753.   43995.    3267. o
  15   7   6   21368.   21949.    2504. o
  15   7   7   22908.   21852.    3695. o
  15   7   8    7053.    5577.    2716. <
  15   7   9   35630.   48940.    5446. o
  15   7  10   11472.   21110.    4320. o
  15   7  11    9330.   10965.    4374. <
  15   7  12   18093.   23698.    7054. o
  15   8   1  286553.  284458.    9740. o
  15   8   2       9.    1598.    1094. <
  15   8   3  163035.  165584.   10741. o
  15   8   4     384.     778.    1397. <
  15   8   5  166794.  165305.    6381. o
  15   8   6    3034.    1883.    1452. <
  15   8   7  119360.  117926.    6116. o
  15   8   8    1663.    4125.    2600. <
  15   8   9  101518.  102466.    7531. o
  15   8  10     114.   13717.    3773. o
  15   8  11   84375.   71733.    8078. o
  15   8  12    5320.    4836.    4107. <
  15   9   1   87073.   87570.    5514. o
  15   9   2    5737.    4416.    1555. <
  15   9   3   43233.   41249.    3982. o
  15   9   4    4688.     109.    1628. <
  15   9   5   63926.   55823.    3833. o
  15   9   6    1711.    1737.    1452. <
  15   9   7   46287.   48284.    4068. o
  15   9   8   22703.   28260.    3422. o
  15   9   9   20284.   23844.    4138. o
  15   9  10    2571.    9453.    3761. <
  15   9  11   16902.   13790.    4988. <
  15   9  12   25850.   23127.    7722. <
  15  10   1  159674.  159035.    7443. o
  15  10   2   29994.   31614.    3386. o
  15  10   3  138210.  140744.    6414. o
  15  10   4    2298.    1737.    1579. <
  15  10   5  107054.  105205.    5265. o
  15  10   6   53537.   47390.    3589. o
  15  10   7   92170.   86841.    4938. o
  15  10   8    8206.    8839.    2254. o
  15  10   9   71324.   76338.    5269. o
  15  10  10    4339.   12332.    4350. <
  15  10  11   74543.   65245.   10124. o
  15  10  12    4013.    1762.    3566. <
  15  11   1   30336.   32039.    4940. o
  15  11   2      32.    1476.    1908. <
  15  11   3   38278.   37039.    3484. o
  15  11   4    8139.    7004.    1756. o
  15  11   5   20964.   18456.    2103. o
  15  11   6     298.    1956.    1695. <
  15  11   7   27703.   23935.    2784. o
  15  11   8   43094.   43393.    4074. o
  15  11   9   12939.   15947.    3141. o
  15  11  10     278.    2424.    3080. <
  15  11  11   29169.   23370.    6719. o
  15  12   1   51010.   48271.    6181. o
  15  12   2  107457.  112738.    5794. o
  15  12   3   46002.   50155.    4111. o
  15  12   4    6436.    5674.    1810. o
  15  12   5   51746.   50428.    3280. o
  15  12   6   72998.   74752.    4753. o
  15  12   7   58148.   52275.    3948. o
  15  12   8     398.     134.    1774. <
  15  12   9   16584.   20776.    3354. o
  15  13   1   19979.   18966.    3439. o
  15  13   2    2357.    2965.    2175. <
  15  13   3   15422.   17168.    2747. o
  15  13   4    4791.    4022.    2084. <
  15  13   5    5504.    8159.    2588. o
  15  13   6    1615.    1640.    1822. <
  15  13   7   25493.   29287.    3592. o
  15  13   8   12806.   12520.    3499. o
  15  13   9    1867.   -1871.    2533. <
  15  14   1   16356.   19415.    3427. o
  15  14   2  132045.  142536.    8359. o
  15  14   3    5817.   10728.    3262. o
  15  14   4     726.    -936.    2479. <
  15  14   5    1852.    1683.    3384. <
  15  14   6  106267.  103134.    7774. o
  15  14   7   13936.   17745.    3785. o
  15  14   8    5339.    9665.    3639. <
  15  15   6    2398.    7976.    3748. <
  16   0   0  229986.  240245.   14361. o
  16   0   2    3728.    4994.    2005. <
  16   0   4   51808.   55330.    4683. o
  16   0   6   31420.   17101.    3275. o
  16   0   8   26032.   31219.    8566. o
  16   0  10   72940.   89356.   14712. o
  16   1   0    1406.     261.    1713. <
  16   1   1    1499.   -1209.    1276. <
  16   1   2     158.      36.    1172. <
  16   1   3      28.    2886.    1361. <
  16   1   4      17.    5911.    2187. <
  16   1   5    4585.   11305.    2922. o
  16   1   6    1326.    2302.    2248. <
  16   1   7    3225.    3815.    3262. <
  16   1   8    1979.    3876.    3560. <
  16   1   9      33.    6367.    4477. <
  16   1  10    2787.   13547.    4891. <
  16   1  11      73.    6105.    4872. <
  16   2   0   71558.   69169.    5492. o
  16   2   1    1077.     -61.    1355. <
  16   2   2    3262.    2351.    1428. <
  16   2   3   15408.   14950.    1805. o
  16   2   4   41389.   40653.    2684. o
  16   2   5    1501.    5972.    2296. <
  16   2   6   37062.   34050.    3599. o
  16   2   7   32924.   31559.    5821. o
  16   2   8   19382.   19810.    5170. o
  16   2   9     489.    3177.    3730. <
  16   2  10   57302.   60737.    8447. o
  16   2  11   12923.   16900.    5814. <
  16   3   0    2755.    1932.    1628. <
  16   3   1    3429.    3414.    1318. <
  16   3   2     199.      24.    1106. <
  16   3   3   10639.   10394.    1647. o
  16   3   4     132.    -929.    1422. <
  16   3   5    4202.    1318.    1926. <
  16   3   6    2211.    4210.    2473. <
  16   3   7     237.    -674.    2861. <
  16   3   8     265.   -3347.    3147. <
  16   3   9    6604.   15029.    4854. o
  16   3  10    4851.   10394.    4210. <
  16   3  11    3014.   13480.    5200. <
  16   4   0   20806.   24932.    2134. o
  16   4   1   28967.   30290.    2542. o
  16   4   2   15906.   14063.    2297. o
  16   4   3   40365.   39973.    3545. o
  16   4   4   10414.   11816.    2588. o
  16   4   5      27.       6.    2096. <
  16   4   6   14937.   18042.    3573. o
  16   4   7   45438.   56017.    5563. o
  16   4   8    3119.    4775.    3609. <
  16   4   9     539.    8626.    4174. <
  16   4  10    9978.    8651.    4228. <
  16   4  11   54169.   57900.    8247. o
  16   5   0    4044.    4489.    1938. <
  16   5   1   25726.   25502.    2359. o
  16   5   2    1819.    1950.    1215. <
  16   5   3    6144.    7314.    2084. o
  16   5   4   24967.   21444.    3798. o
  16   5   5   11294.    9131.    2527. o
  16   5   6    1215.    7308.    2327. o
  16   5   7   10340.   15552.    3415. o
  16   5   8   12270.   16998.    3482. o
  16   5   9    5354.    3997.    3815. <
  16   5  10    5866.   14938.    4951. o
  16   5  11    6800.    8347.    6124. <
  16   6   0      68.    6859.    4131. <
  16   6   1   30961.   33746.    3344. o
  16   6   2    1439.    2387.    1318. <
  16   6   3   32520.   28024.    2554. o
  16   6   4    2748.     875.    2199. <
  16   6   5     621.    1598.    2059. <
  16   6   6    2766.    2017.    1926. <
  16   6   7   75095.   78932.    6507. o
  16   6   8     760.    4009.    2600. <
  16   6   9    8735.   12763.    3354. o
  16   6  10    3690.   15953.    4210. o
  16   6  11   61409.   57961.   11198. o
  16   7   0   61247.   60871.    9182. o
  16   7   1   14106.   18389.    3646. o
  16   7   2    1252.    1877.    1397. <
  16   7   3   12783.   14908.    2060. o
  16   7   4   33351.   35131.    3277. o
  16   7   5    8521.    6664.    1756. o
  16   7   6    3431.    5164.    2169. <
  16   7   7   10028.   11038.    3013. o
  16   7   8   28572.   29099.    4290. o
  16   7   9    4272.    9033.    3463. <
  16   7  10   13214.   18328.    4217. o
  16   7  11    7278.   16834.    7308. <
  16   8   0   22966.   20078.    2990. o
  16   8   1   12228.   13814.    2412. o
  16   8   2     125.    1914.    3214. <
  16   8   3   44150.   42992.    3285. o
  16   8   4   17802.   16427.    2467. o
  16   8   5     248.   -1136.    1762. <
  16   8   6     477.    -577.    1501. <
  16   8   7   40829.   43351.    4924. o
  16   8   8   11273.   16305.    3463. o
  16   8   9    1218.    4708.    2813. <
  16   8  10     884.    7217.    3894. <
  16   8  11   36938.   44900.    9260. o
  16   9   0   79325.   78907.   10520. o
  16   9   1    3779.    1215.    2479. <
  16   9   2    2698.    5218.    3025. <
  16   9   3    6074.   11099.    3499. o
  16   9   4  100279.   96117.    5535. o
  16   9   5    1196.   -3007.    1780. <
  16   9   6    3638.    5698.    1810. o
  16   9   7    1019.    -304.    1968. <
  16   9   8   51844.   48848.    5301. o
  16   9   9    6825.   13092.    3730. o
  16   9  10    5348.   15710.    6100. <
  16   9  11    5952.    5273.    4301. <
  16  10   0   42799.   38679.    8020. o
  16  10   1     709.    1033.    2776. <
  16  10   2    1881.    3967.    2795. <
  16  10   3    8841.   14507.    2995. o
  16  10   4   34476.   31523.    3240. o
  16  10   5     246.     279.    1501. <
  16  10   6    8695.    7181.    1950. o
  16  10   7   15266.   15643.    2510. o
  16  10   8   18555.   27793.    4217. o
  16  10   9    2919.   10109.    3603. <
  16  10  10   23012.   28230.    7121. o
  16  10  11   16468.   19294.    6586. <
  16  11   0  138906.  132889.   14030. o
  16  11   1     283.   -1768.    2655. <
  16  11   2    2988.    4386.    2855. <
  16  11   3     651.    -705.    2588. <
  16  11   4   77222.   77868.    4651. o
  16  11   5     212.     286.    1877. <
  16  11   6    4503.    6834.    2005. o
  16  11   7    1877.     948.    2327. <
  16  11   8   53241.   49280.    6157. o
  16  11   9    2065.    8481.    3900. <
  16  11  10    6233.   12836.    6494. <
  16  12   0   39490.   41583.    8452. o
  16  12   1       7.    2582.    2649. <
  16  12   2     692.    2096.    2157. <
  16  12   3     297.    4896.    2436. <
  16  12   4   21936.   22410.    3130. o
  16  12   5    3193.    3329.    1750. <
  16  12   6    9657.   10273.    2291. o
  16  12   7     102.    3274.    2904. <
  16  12   8   19174.   20193.    4211. o
  16  12   9    8200.   18711.    6373. <
  16  13   0  112326.  116426.   13542. o
  16  13   1    5419.   10060.    2758. o
  16  13   2     503.    2734.    2302. <
  16  13   3    2192.    2132.    1914. <
  16  13   4   80246.   80815.    6125. o
  16  13   5   20436.   23085.    3221. o
  16  13   6    7905.   11536.    3433. o
  16  13   7    5679.    7885.    5589. <
  16  13   8   59876.   54140.    9637. o
  16  14   1    8880.    7594.    3609. <
  16  14   2    2444.    9799.    3912. <
  16  14   3    5022.    6986.    3712. <
  16  14   4   23282.   26274.    6137. o
  16  14   5    9495.   11749.    4708. <
  16  14   6   10212.   11427.    5370. <
  17   0   2    4229.    5753.    2011. <
  17   0   4   18715.   17314.    2905. o
  17   0   6    9905.    5789.    5346. <
  17   0   8   36002.   31468.    9210. o
  17   0  10     229.    6846.    6324. <
  17   1   1    8731.    7922.    1750. o
  17   1   2     396.    1403.    1415. <
  17   1   3     372.    -279.    1318. <
  17   1   4    8832.    8426.    2060. o
  17   1   5    2001.    6202.    3086. <
  17   1   6     584.     729.    3019. <
  17   1   7    2376.    6020.    3706. <
  17   1   8   45115.   37847.    6769. o
  17   1   9      72.   -2861.    3724. <
  17   1  10      13.    8936.    4781. <
  17   2   1     372.    1628.    1391. <
  17   2   2     771.     547.    1179. <
  17   2   3    2307.    1986.    1616. <
  17   2   4    9568.    9052.    2120. o
  17   2   5    1748.    6172.    2558. <
  17   2   6     884.    3924.    3214. <
  17   2   7    2812.    1409.    3226. <
  17   2   8   24219.   33594.    6380. o
  17   2   9    1107.   13189.    5213. <
  17   2  10     516.   11293.    5875. <
  17   3   1    4920.    4708.    1373. o
  17   3   2    3556.    5565.    1464. o
  17   3   3   10409.    8991.    1950. o
  17   3   4   22843.   20132.    2759. o
  17   3   5   22296.   22666.    3506. o
  17   3   6    2013.    1513.    2776. <
  17   3   7    3134.    9483.    3420. <
  17   3   8    6543.    8298.    4605. <
  17   3   9    7849.   17162.    5201. o
  17   3  10    1945.    4410.    3845. <
  17   4   1     151.    -128.    1270. <
  17   4   2    3963.    2691.    1446. <
  17   4   3    1885.     437.    2120. <
  17   4   4    3361.    2965.    1835. <
  17   4   5    8160.    7150.    2552. <
  17   4   6    1919.    1652.    3104. <
  17   4   7    7138.    6433.    3214. <
  17   4   8   11999.   18316.    3943. o
  17   4   9    6668.    7557.    4301. <
  17   4  10     149.   10680.    4805. <
  17   5   1   24548.   30581.    3471. o
  17   5   2   24446.   22088.    2929. o
  17   5   3   11738.   12083.    2449. o
  17   5   4     421.    6069.    2266. <
  17   5   5   15256.   15169.    3026. o
  17   5   6    5317.    4556.    1962. <
  17   5   7       4.    4435.    3056. <
  17   5   8   14274.   16937.    3731. o
  17   5   9   24162.   32057.    5123. o
  17   5  10   27490.   38898.    6411. o
  17   6   1     320.    2776.    1877. <
  17   6   2    2192.    3177.    1804. <
  17   6   3    7298.    6391.    2084. o
  17   6   4     127.    3341.    2819. <
  17   6   5    6560.    6470.    2211. <
  17   6   6    1745.      49.    1792. <
  17   6   7   11141.   13833.    3287. o
  17   6   8    4737.    8991.    3511. <
  17   6   9    9570.   15005.    3779. o
  17   6  10     753.   12180.    4471. <
  17   7   1   12674.   11822.    3633. o
  17   7   2   38216.   38120.    5348. o
  17   7   3     145.    -759.    1731. <
  17   7   4      86.   -1543.    2126. <
  17   7   5   22229.   14853.    2807. o
  17   7   6   87526.   82121.    5689. o
  17   7   7     176.     899.    2430. <
  17   7   8    3087.    5048.    2952. <
  17   7   9   18162.   21056.    4089. o
  17   7  10   20841.   25648.    7564. o
  17   8   1    4159.    5747.    2722. <
  17   8   2    1761.    4690.    2977. <
  17   8   3    1243.    6780.    3153. <
  17   8   4     484.   -1185.    2242. <
  17   8   5    8771.    5692.    2491. <
  17   8   6     285.    1434.    1865. <
  17   8   7   18271.   14890.    3597. o
  17   8   8    1304.    2509.    2181. <
  17   8   9   12782.    8924.    4076. <
  17   8  10    2408.    2667.    5109. <
  17   9   1     444.    3608.    3068. <
  17   9   2  121033.  122076.    9519. o
  17   9   3     393.    1914.    2873. <
  17   9   4     378.    1841.    2181. <
  17   9   5   20038.   18893.    2990. o
  17   9   6   84322.   87133.    6054. o
  17   9   7     993.    1671.    2843. <
  17   9   8    2620.    -194.    3050. <
  17   9   9    7195.    5795.    4520. <
  17   9  10   55003.   53720.    9868. o
  17  10   1     408.    5188.    3062. <
  17  10   2     756.    2837.    2746. <
  17  10   3    1109.     553.    2345. <
  17  10   4    5207.     936.    2400. <
  17  10   5    2690.    3135.    2120. <
  17  10   6    1719.    2728.    2175. <
  17  10   7    7304.    6379.    3007. <
  17  10   8    7932.   10461.    3821. <
  17  10   9    7250.   13960.    6215. <
  17  10  10    3431.    5237.    5060. <
  17  11   1     146.   -1810.    3031. <
  17  11   2  120021.  120296.    9834. o
  17  11   3   14105.   13936.    3372. o
  17  11   4     411.    1282.    2290. <
  17  11   5     799.    1270.    2084. <
  17  11   6   80633.   70007.    6154. o
  17  11   7    9331.    7849.    3609. <
  17  11   8     102.    4623.    3317. <
  17  11   9     187.     954.    4240. <
  17  12   1     811.   -1586.    2807. <
  17  12   2    1341.    1713.    2564. <
  17  12   3     332.    3037.    2260. <
  17  12   4    5999.    8705.    2467. o
  17  12   5     399.    2491.    2296. <
  17  12   6    2528.    3554.    2831. <
  17  12   7    1543.     134.    2570. <
  17  12   8   18734.   18650.    6069. o
  17  13   1   16707.   13839.    3718. o
  17  13   2   80980.   80778.   10745. o
  17  13   3    7870.    8875.    2959. o
  17  13   4      28.    -984.    2381. <
  17  13   5   11633.    9404.    3299. <
  17  13   6   92379.   90431.   12240. o
  17  13   7   35148.   23552.    5918. o
  18   0   0   51107.   51886.    6868. o
  18   0   2    1409.    1592.    1786. <
  18   0   4   89424.   81756.    5774. o
  18   0   6    2661.     389.    4684. <
  18   0   8   50044.   38442.    9448. o
  18   1   0  507004.  494863.   15428. o
  18   1   1   12298.   11609.    1781. o
  18   1   2      51.     850.    1300. <
  18   1   3   13908.   13444.    1793. o
  18   1   4  499458.  487045.   12998. o
  18   1   5    2733.    6312.    2685. <
  18   1   6     326.    5395.    2424. <
  18   1   7    3502.    5012.    3894. <
  18   1   8  316559.  279945.   18524. o
  18   1   9    6123.   18316.    5759. o
  18   2   0   77888.   68592.    5407. o
  18   2   1   16697.   17162.    2073. o
  18   2   2     119.     115.    1385. <
  18   2   3    7857.    7314.    1823. o
  18   2   4   56429.   56090.    4434. o
  18   2   5    3176.    2831.    2691. <
  18   2   6     102.   -2855.    3031. <
  18   2   7    3433.    8347.    3165. <
  18   2   8   56728.   61320.    6517. o
  18   2   9    2942.    5024.    4143. <
  18   3   0  436650.  418690.   13746. o
  18   3   1   57788.   59279.    3470. o
  18   3   2     162.    -207.    1154. <
  18   3   3   50959.   48532.    4002. o
  18   3   4  300274.  287417.   10049. o
  18   3   5   47147.   47281.    3898. o
  18   3   6    2218.    1160.    3584. <
  18   3   7   68251.   69108.    6803. o
  18   3   8  216945.  224930.   12284. o
  18   3   9   24237.   35295.    5342. o
  18   4   0   34126.   35872.    4066. o
  18   4   1   15208.   15764.    1957. o
  18   4   2    2893.    2175.    1695. <
  18   4   3   10923.    8353.    2060. o
  18   4   4   29356.   30903.    3434. o
  18   4   5   22052.   27228.    3130. o
  18   4   6      11.    1118.    2606. <
  18   4   7   13286.   11293.    3682. o
  18   4   8   27350.   38066.    5488. o
  18   4   9   10271.   20029.    4290. o
  18   5   0  146874.  151745.   13839. o
  18   5   1  111703.  105801.    5852. o
  18   5   2    3097.    5079.    2047. <
  18   5   3  137226.  138180.    7007. o
  18   5   4  171673.  166562.    7984. o
  18   5   5  120124.  127531.    7876. o
  18   5   6    1175.    5364.    2339. <
  18   5   7  105873.  111675.    8516. o
  18   5   8  105194.  113073.    8668. o
  18   5   9   83306.   83494.    9227. o
  18   6   0   13267.   12423.    4976. <
  18   6   1   23575.   26152.    4545. o
  18   6   2     276.    2065.    2758. <
  18   6   3   32178.   25442.    4460. o
  18   6   4   14512.   15655.    2923. o
  18   6   5   33822.   33534.    3787. o
  18   6   6     192.    -644.    1968. <
  18   6   7   14588.   16615.    3518. o
  18   6   8    6170.   11305.    3688. o
  18   6   9   37219.   52639.    7226. o
  18   7   0   49777.   43904.    8021. o
  18   7   1  185099.  190892.   11548. o
  18   7   2     402.   -2819.    2673. <
  18   7   3  157994.  147110.   10270. o
  18   7   4   37262.   29542.    4151. o
  18   7   5  138921.  146825.    7669. o
  18   7   6    4360.    7484.    2375. o
  18   7   7  118519.  129220.    8877. o
  18   7   8   25948.   25995.    4357. o
  18   7   9   94596.   78713.   12621. o
  18   8   0    1677.     255.    3080. <
  18   8   1   44369.   49037.    6163. o
  18   8   2    1354.    3858.    2594. <
  18   8   3   27271.   27246.    5128. o
  18   8   4     415.    1172.    2333. <
  18   8   5   28916.   27823.    3477. o
  18   8   6     757.   -2187.    1993. <
  18   8   7   37582.   39602.    5020. o
  18   8   8     306.    -456.    2606. <
  18   8   9    9260.   18304.    7363. <
  18   9   0    1774.   -6038.    4429. <
  18   9   1  189357.  183487.   11734. o
  18   9   2    1730.    3238.    2758. <
  18   9   3  128327.  135033.   10341. o
  18   9   4     169.   -4240.    2679. <
  18   9   5  172872.  171076.    8367. o
  18   9   6    5989.   10012.    2770. o
  18   9   7  117433.  117805.    9979. o
  18   9   8    1106.    5170.    5401. <
  18   9   9   71540.   80134.   12542. o
  18  10   0   24857.   24324.    6264. o
  18  10   1   34077.   41158.    5828. o
  18  10   2    1567.    6172.    3050. <
  18  10   3   32886.   26317.    4090. o
  18  10   4   12232.   13286.    3044. o
  18  10   5   15207.   18553.    3111. o
  18  10   6      82.    3025.    2655. <
  18  10   7   24738.   32167.    5639. o
  18  10   8   11631.   16372.    6422. <
  18  10   9   11999.   17526.    6695. <
  18  11   0   30660.   27440.    7497. o
  18  11   1  111987.  108942.    9177. o
  18  11   2    2933.    6154.    3621. <
  18  11   3   97721.  106171.    7617. o
  18  11   4   31253.   33139.    3926. o
  18  11   5  102669.  101682.    7319. o
  18  11   6    9434.   10109.    3433. <
  18  11   7   55463.   57615.    9850. o
  18  11   8   25967.   26359.    6574. o
  18  12   0   34173.   51692.    9594. o
  18  12   1    6639.   17058.    4502. o
  18  12   2      91.    -638.    2703. <
  18  12   3   16956.   16305.    5772. <
  18  12   4   51818.   51193.    6212. o
  18  12   5   10597.   11470.    3730. o
  18  12   6      15.    5881.    3214. <
  18  12   7   13604.   14470.    5607. <
  18  13   1   36146.   28340.    6811. o
  18  13   2      34.    -577.    3596. <
  18  13   3   32817.   26663.    4515. o
  18  13   4   77982.   80183.   11589. o
  18  13   5   73020.   69764.   10653. o
  19   0   2    8786.    9471.    2527. o
  19   0   4    6992.    5881.    3949. <
  19   0   6   12144.    2497.    4301. <
  19   0   8     180.    8025.    5061. <
  19   1   1     647.    3183.    1355. <
  19   1   2  141650.  141224.    5495. o
  19   1   3    1744.    2011.    1209. <
  19   1   4   27773.   30381.    3204. o
  19   1   5      44.     425.    2114. <
  19   1   6   81359.   69382.    5486. o
  19   1   7    4024.    2041.    3438. <
  19   1   8   79511.   82327.    7691. o
  19   2   1    1351.    4307.    1440. <
  19   2   2   18670.   18978.    2304. o
  19   2   3     354.   -1160.    1665. <
  19   2   4     346.     146.    1816. <
  19   2   5     472.    1579.    2381. <
  19   2   6    5763.    5467.    2418. <
  19   2   7   11329.   18073.    3627. o
  19   2   8    9050.    3906.    4459. <
  19   2   9     201.   14464.    6622. <
  19   3   1    4104.    7697.    2290. o
  19   3   2  130983.  126820.    6494. o
  19   3   3   17906.   15552.    2370. o
  19   3   4   10553.    9744.    2315. o
  19   3   5     476.    2813.    1883. <
  19   3   6   78372.   68136.    5450. o
  19   3   7   23594.   22204.    4806. o
  19   3   8   66002.   78020.    9142. o
  19   3   9     575.   14653.    6233. <
  19   3  10   79448.   97065.   13212. o
  19   4   1     891.    2035.    2418. <
  19   4   2    7185.   11172.    2442. o
  19   4   3   13692.   10224.    2376. o
  19   4   4     518.    -826.    1780. <
  19   4   5    2176.    1762.    1962. <
  19   4   6   14892.   12514.    3014. o
  19   4   7    2897.    2199.    2965. <
  19   4   8    2935.    7976.    3876. <
  19   4   9    1297.   -1002.    4101. <
  19   5   1   11330.   15236.    3603. o
  19   5   2   93826.   88748.    7686. o
  19   5   3   42090.   43114.    5427. o
  19   5   4    5577.    8560.    2989. <
  19   5   5     528.   -1883.    2618. <
  19   5   6   73051.   73701.    6962. o
  19   5   7   48927.   40550.    5427. o
  19   5   8   42324.   44821.    7298. o
  19   5   9    1787.    9434.    6063. <
  19   6   1   14175.   12508.    3445. o
  19   6   2    3073.    2418.    2788. <
  19   6   3    4635.    8122.    3196. <
  19   6   4    2204.    3633.    2977. <
  19   6   5     269.    -826.    2290. <
  19   6   6    1420.    -431.    2078. <
  19   6   7    7630.    9191.    3341. <
  19   6   8     520.    6452.    3967. <
  19   7   1   12934.   14944.    3639. o
  19   7   2   79221.   82674.    7855. o
  19   7   3   44596.   44092.    5865. o
  19   7   4    1432.   -1258.    2302. <
  19   7   5     562.    -595.    2053. <
  19   7   6   52564.   54358.    4998. o
  19   7   7   72370.   70214.    8418. o
  19   7   8    8527.   19646.    7315. <
  19   8   1     289.    5164.    2776. <
  19   8   2      13.    3900.    3092. <
  19   8   3    4963.    9574.    3882. <
  19   8   4      70.     571.    2284. <
  19   8   5    5243.    6385.    2533. <
  19   8   6    1683.     480.    2442. <
  19   8   7    8965.    7478.    4909. <
  19   8   8     786.    2703.    4259. <
  19   9   1   13893.   17168.    4022. o
  19   9   2   54357.   62772.    6990. o
  19   9   3   43936.   40313.    5919. o
  19   9   4    1120.    1251.    2157. <
  19   9   5     593.    -383.    2321. <
  19   9   6   32447.   30168.    4357. o
  19   9   7   96078.   77486.   11698. o
  19  10   1     588.   -3718.    2977. <
  19  10   2    2734.    7551.    3852. <
  19  10   3    1830.    3511.    2436. <
  19  10   4     123.     -30.    1938. <
  19  10   5     520.   -1154.    3068. <
  19  10   6      94.    4915.    3092. <
  19  10   7   12703.   11718.    5869. <
  19  11   1   21527.   20072.    4575. o
  19  11   2   30422.   41279.    8664. o
  19  11   3   41950.   49693.    6546. o
  19  11   4    4439.    6816.    3226. <
  19  11   5    7721.    9100.    3487. <
  19  11   6   20911.   24470.    6647. o
  19  11   7   72962.   59880.   10178. o
  19  12   2    1093.    6610.    4307. <
  19  12   3    2564.    4392.    4398. <
  19  12   4    2836.   10716.    3615. <
  19  12   5     242.   -2606.    4653. <
  19  13   1   28035.   25338.    6300. o
  20   0   0  243151.  235324.   14487. o
  20   0   2     922.    1069.    1707. <
  20   0   4  157836.  169490.   14194. o
  20   0   6     254.    2533.    3730. <
  20   0   8  132160.  156265.   15114. o
  20   1   0  243591.  247790.   10505. o
  20   1   1     936.    2339.    1318. <
  20   1   2     573.    2078.    1798. <
  20   1   3    4854.    2630.    1701. <
  20   1   4  175649.  171902.    7695. o
  20   1   5    1466.     632.    2363. <
  20   1   6     631.   -2132.    2855. <
  20   1   7    9488.   14240.    4143. o
  20   1   8  107422.  119998.    9415. o
  20   1   9      94.   11822.    6622. <
  20   1  10     637.   11652.    6361. <
  20   2   0  167714.  169600.   13436. o
  20   2   1   13935.   16906.    2759. o
  20   2   2    1117.     510.    1671. <
  20   2   3    9883.    4799.    1792. <
  20   2   4  170494.  176100.    7957. o
  20   2   5   14679.    9969.    2406. o
  20   2   6     449.   -1999.    2746. <
  20   2   7   12110.   17168.    3961. o
  20   2   8  112280.  150956.   15448. o
  20   2   9    4615.   18656.    7594. <
  20   3   0  101291.  102970.   10979. o
  20   3   1   14561.   17040.    3427. o
  20   3   2      34.   -1610.    1993. <
  20   3   3   29189.   29390.    4473. o
  20   3   4  137333.  132318.    6956. o
  20   3   5    6531.    5073.    2023. <
  20   3   6      81.    3280.    2691. <
  20   3   7   22738.   34797.    5257. o
  20   3   8   86227.  108425.   13493. o
  20   3   9    2666.    8924.    6215. <
  20   4   0  101680.   93614.   10856. o
  20   4   1   53050.   53696.    5969. o
  20   4   2      49.     419.    2047. <
  20   4   3   38490.   35162.    4880. o
  20   4   4   83798.   80930.    7260. o
  20   4   5   29188.   24081.    3755. o
  20   4   6     127.     437.    2867. <
  20   4   7   19722.   19178.    6580. <
  20   4   8   61400.   62529.   10561. o
  20   5   0   57666.   54863.    8441. o
  20   5   1   42580.   39924.    5263. o
  20   5   2      30.   -1853.    2290. <
  20   5   3   25296.   26165.    4673. o
  20   5   4   50864.   49936.    5993. o
  20   5   5   16958.   14969.    3311. o
  20   5   6    1904.   -1081.    3736. <
  20   5   7   42049.   49006.    9436. o
  20   5   8   39654.   51400.   10026. o
  20   6   0   37963.   41716.    7863. o
  20   6   1   84527.   77704.    7339. o
  20   6   2      10.    3997.    3025. <
  20   6   3   56972.   63519.    6675. o
  20   6   4   18604.   21772.    4168. o
  20   6   5   76029.   76046.    5845. o
  20   6   6       1.   -3809.    4095. <
  20   6   7   69123.   79284.   12397. o
  20   7   0   18433.    8068.    4739. <
  20   7   1   54203.   43509.    5822. o
  20   7   2    3549.    6537.    3159. <
  20   7   3   52037.   53684.    6522. o
  20   7   4   21582.   29421.    4570. o
  20   7   5   37094.   38649.    4352. o
  20   7   6    2524.    4532.    2588. <
  20   8   0    1488.    2788.    3779. <
  20   8   1   82632.   83056.    8050. o
  20   8   2     366.    -541.    3062. <
  20   8   3   77460.   75578.    7860. o
  20   8   4     514.   -3025.    2503. <
  20   8   5   59166.   67614.    6366. o
  20   8   6      89.   -2703.    3396. <
  20   9   0    4527.    6476.    4246. <
  20   9   1   33509.   31486.    5038. o
  20   9   2    1254.    5060.    2801. <
  20   9   3   57756.   62019.    7251. o
  20   9   4    2098.    2849.    3104. <
  20   9   5   37169.   34530.    5566. o
  20   9   6   14938.   21858.    6713. o
  20  10   0   25044.   27446.    6623. o
  20  10   1   51907.   52500.    6801. o
  20  10   2     940.   -2272.    3833. <
  20  10   3   51722.   56290.    6990. o
  20  10   4   28026.   29816.    5286. o
  20  10   5   45079.   39924.    8300. o
  20  11   2    1217.    1713.    3384. <
  20  11   4      80.    -146.    3408. <
  20  11   5   39562.   41698.    8883. o
  21   0   2   85813.   78804.    8990. o
  21   0   4    1412.     595.    2873. <
  21   0   6   50820.   52475.    8289. o
  21   0   8   28097.   39293.    8603. o
  21   1   1      40.    1561.    1762. <
  21   1   2    3790.    4447.    4022. <
  21   1   3    5806.    2661.    2369. <
  21   1   4    4831.    2594.    2491. <
  21   1   5     648.     456.    2472. <
  21   1   6    5530.    7278.    3068. <
  21   1   7      31.    9440.    3973. <
  21   1   8    3321.    8438.    3937. <
  21   1   9    2001.   10546.    4234. <
  21   2   1    6316.    6105.    2594. <
  21   2   2   66501.   67043.    5983. o
  21   2   3    1967.    9507.    2904. o
  21   2   4    2674.    1179.    3414. <
  21   2   5   15782.    9811.    4490. <
  21   2   6   49900.   54194.    9030. o
  21   2   7    1187.    6998.    5546. <
  21   2   8   12790.   16275.    6306. <
  21   3   1   16744.   20497.    3980. o
  21   3   2      57.    1640.    2290. <
  21   3   3    7851.    7752.    3293. <
  21   3   4     173.    1051.    2472. <
  21   3   5    4464.   -2606.    4915. <
  21   3   6     160.    -747.    4562. <
  21   3   7    3585.     286.    3912. <
  21   3   8   10580.   15382.    7084. <
  21   4   1   21697.   17891.    3876. o
  21   4   2   19213.   18990.    3925. o
  21   4   3    6493.    1592.    2491. <
  21   4   4    3774.    2394.    2716. <
  21   4   5   25136.   27131.    4648. o
  21   4   7     367.    6020.    4502. <
  21   5   1   14227.   12879.    3390. o
  21   5   2    5187.   13778.    3433. o
  21   5   3   12902.   20041.    3889. o
  21   5   4    3269.    6318.    3402. <
  21   5   5   21488.   21706.    4144. o
  21   5   6   15129.   11573.    5741. <
  21   5   7   11576.   10965.    5844. <
  21   6   1   31268.   31189.    4825. o
  21   6   2    2075.    4684.    2722. <
  21   6   3   15243.   14446.    3572. o
  21   6   4     105.    3359.    3183. <
  21   6   5   33522.   32641.    5068. o
  21   6   6    3630.   -3493.    5279. <
  21   7   1   12003.   15212.    3907. o
  21   7   2   53379.   53052.    6497. o
  21   7   3   13432.   10929.    3372. o
  21   7   4     529.     772.    2691. <
  21   7   5   20851.   12824.    3973. o
  21   8   1   26880.   27854.    5323. o
  21   8   2    2105.    6610.    3542. <
  21   8   3    7675.    4574.    2667. <
  21   8   4    1419.     109.    3536. <
  21   8   5   31878.   32896.    7929. o
  21   8   6     789.   -6853.    4963. <
  21   9   1   10196.    8013.    3341. <
  21   9   2   73568.   81866.   11450. o
  21   9   3    2130.    9939.    5297. <
  21   9   4    1173.   -2339.    3985. <
  22   1   3    3442.    5540.    4599. <
  22   1   4    2509.    7223.    3299. <
  22   1   5      86.   -9319.    5364. <
  22   1   6   16348.   17806.    6154. <
  22   1   7      59.   -3232.    4817. <
  22   2   1    1464.     553.    3104. <
  22   2   2    2799.      24.    3177. <
  22   2   3      98.    -395.    3396. <
  22   2   4    3206.     -79.    3256. <
  22   2   5    3502.   -1203.    3803. <
  22   2   6   24620.   25296.    7534. o
  22   2   7    1490.   -5534.    6020. <
  22   3   0    1749.    7150.    3694. <
  22   3   1    5701.    6427.    2922. <
  22   3   2    5162.    4988.    4119. <
  22   3   3    2500.    3548.    3420. <
  22   3   4   10154.   15023.    5188. <
  22   3   5    3711.    7752.    5255. <
  22   3   6    6891.    1859.    4161. <
  22   3   7    8182.    3906.    5054. <
  22   4   0     423.    3037.    2904. <
  22   4   1     224.   -1507.    2302. <
  22   4   2     472.     917.    2205. <
  22   4   3     169.    1403.    4495. <
  22   4   4    3282.    8803.    5121. <
  22   4   5    6094.     255.    4969. <
  22   4   6    9908.   10692.    5534. <
  22   5   0   31393.   29597.    6744. o
  22   5   1    4344.    9847.    3354. <
  22   5   2      42.    -182.    2545. <
  22   5   3    6356.    7618.    3256. <
  22   5   4   12439.   13845.    6440. <
  22   5   5     111.    6245.    6980. <
  22   6   0    1619.    8948.    4909. <
  22   6   1    1607.    1671.    2406. <
  22   6   2    3084.    8329.    3426. <
  22   6   3    2942.    1258.    2351. <
  22   6   4    1453.   -2266.    2667. <
  22   7   0   29888.   39839.    7960. o
  22   7   1    1681.    2782.    3116. <
  22   7   2    1400.    7132.    3390. <
  22   7   3    4340.    3973.    3086. <
  22   7   4   50451.   46103.    8209. o
  22   8   0    5962.    3274.    3639. <
  22   8   1     919.    3864.    3208. <
  22   8   2    1849.   14762.    6573. <
  22   8   3      17.    6190.    5182. <
  22   8   4    1571.     838.    3858. <
  23   3   4    1149.    -522.    4143. <
  23   3   5   36432.   31711.    7364. o
  23   4   2   66313.   69096.   10033. o
  23   4   3   33614.   44025.    9047. o
  23   4   4     532.    1920.    4951. <
  23   5   1   91370.   89320.   11359. o
  23   5   2  105963.  114354.   13020. o
  23   5   3   67045.   58872.    9832. o
  23   5   4    2364.   -3031.    4672. <
  23   6   1   48652.   45058.    5998. o
  23   6   2   36895.   35362.    8184. o
  23   6   3   30330.   25837.    7564. o
  23   7   1  115058.  135118.   14808. o
