# Supplementary material for: Hydrogen bonding in the crystal structure of phurcalite, Ca2[(UO2)3O2(PO4)2]·7H2O: single-crystal X-ray study and TORQUE calculations
Source: Acta Crystallogr B Struct Sci Cryst Eng Mater. 2020 May 27;76(Pt 3):502–9. doi: 10.1107/S2052520620005739 (PMC7278090; doi:10.1107/S2052520620005739)
Supplement: Supplementary file 4 [file b-76-00502-sup4.txt]

#======================================================================
# CRYSTAL DATA
#----------------------------------------------------------------------
data_VESTA_phase_1


_chemical_name_common                  'u3 p2 o23 ca2 h14'
_cell_length_a                         17.3785(9)
_cell_length_b                         15.9864(8)
_cell_length_c                         13.548(1)
_cell_angle_alpha                      90
_cell_angle_beta                       90
_cell_angle_gamma                      90
_space_group_name_H-M_alt              'P b c a'
_space_group_IT_number                 61

loop_
_space_group_symop_operation_xyz
   'x, y, z'
   '-x, -y, -z'
   '-x+1/2, -y, z+1/2'
   'x+1/2, y, -z+1/2'
   '-x, y+1/2, -z+1/2'
   'x, -y+1/2, z+1/2'
   'x+1/2, -y+1/2, -z'
   '-x+1/2, y+1/2, z'

loop_
   _atom_site_label
   _atom_site_occupancy
   _atom_site_fract_x
   _atom_site_fract_y
   _atom_site_fract_z
   _atom_site_adp_type
   _atom_site_U_iso_or_equiv
   _atom_site_type_symbol
   U1         1.0     0.54881(2)    0.21707(2)    0.13101(3)   Uiso  0.010000 U
   U2         1.0     0.76270(2)    0.26502(2)    0.63371(3)   Uiso  0.009767 U
   U3         1.0     0.65666(3)    0.21341(2)    0.38744(3)   Uiso  0.010600 U
   Ca1        1.0     0.85458(16)   0.45478(13)   0.46853(17)  Uiso  0.014800 Ca
   Ca2        1.0     0.41064(17)   0.39027(14)   0.28930(18)  Uiso  0.020333 Ca
   P1         1.0     0.34272(17)   0.24595(16)   0.1203(2)    Uiso  0.010333 P
   P2         1.0     0.96925(17)   0.30765(16)   0.6127(2)    Uiso  0.009867 P
   O1         1.0     0.6546(5)     0.2324(4)     0.5513(5)    Uiso  0.015700 O
   O2         1.0     0.2945(5)     0.2029(4)     0.2024(5)    Uiso  0.013800 O
   O3         1.0     0.6563(5)     0.1982(4)     0.2251(5)    Uiso  0.013300 O
   O4         1.0     0.6589(5)     0.1015(4)     0.4077(5)    Uiso  0.014900 O
   O5         1.0     0.7665(5)     0.1565(4)     0.6709(5)    Uiso  0.012900 O
   O6         1.0     0.2887(5)     0.2340(5)     0.0312(5)    Uiso  0.016700 O
   O7         1.0     0.7706(5)     0.3730(4)     0.5960(5)    Uiso  0.016400 O
   O8         1.0     1.0188(5)     0.3314(5)     0.7034(7)    Uiso  0.020200 O
   O9         1.0     0.9016(4)     0.2492(4)     0.6419(5)    Uiso  0.012400 O
   O10        1.0     0.6582(5)     0.3242(4)     0.3677(7)    Uiso  0.019600 O
   O11        1.0     0.4163(5)     0.1970(4)     0.1061(5)    Uiso  0.015800 O
   O12        1.0     0.5616(5)     0.1146(4)     0.0835(7)    Uiso  0.018800 O
   O13        1.0     0.3570(5)     0.3380(4)     0.1413(5)    Uiso  0.014200 O
   O14        1.0     0.5283(5)     0.3182(4)     0.1827(5)    Uiso  0.014800 O
   O15        1.0     1.0273(5)     0.2600(5)     0.5459(7)    Uiso  0.019900 O
   O16        1.0     0.5318(7)     0.4328(7)     0.3629(8)    Uiso  0.036000 O
   O17        1.0     0.7232(5)     0.4726(5)     0.4352(7)    Uiso  0.025000 O
   O18        1.0     0.9414(5)     0.3847(5)     0.5614(7)    Uiso  0.023000 O
   O19        1.0     0.3926(7)     0.4258(5)     0.4610(7)    Uiso  0.026000 O
   O20        1.0     0.9627(5)     0.4802(5)     0.3527(7)    Uiso  0.021900 O
   O21        1.0     0.3255(7)     0.5064(7)     0.2753(7)    Uiso  0.033000 O
   O22        1.0     0.8650(7)     0.5448(5)     0.6054(7)    Uiso  0.033000 O
   O23        1.0     0.8605(7)     0.4628(5)     0.7794(7)    Uiso  0.037000 O
   H1o16      1.0     0.531790      0.441090      0.432880     Uiso  0.043200 H
   H2o16      1.0     0.577520      0.401450      0.350060     Uiso  0.043200 H
   H1o19      1.0     0.398350      0.485440      0.458290     Uiso  0.043200 H
   H2o19      1.0     0.408680      0.411120      0.526270     Uiso  0.043200 H
   H1o21      1.0     0.287430      0.529790      0.318470     Uiso  0.043200 H
   H2o21      1.0     0.321570      0.539230      0.216240     Uiso  0.043200 H
   H1o22      1.0     0.869600      0.509200      0.661450     Uiso  0.043200 H
   H2o22      1.0     0.823760      0.582230      0.622060     Uiso  0.043200 H
   H1o17      1.0     0.712630      0.463320      0.503660     Uiso  0.043200 H
   H2o17      1.0     0.699110      0.426750      0.402020     Uiso  0.043200 H
   H1o20      1.0     0.994210      0.525020      0.376830     Uiso  0.043200 H
   H2o20      1.0     0.996460      0.433070      0.350180     Uiso  0.043200 H
   H1o23      1.0     0.902690      0.493920      0.806100     Uiso  0.043200 H
   H2o23      1.0     0.816370      0.483530      0.814190     Uiso  0.043200 H

loop_
   _atom_site_aniso_label
   _atom_site_aniso_U_11
   _atom_site_aniso_U_22
   _atom_site_aniso_U_33
   _atom_site_aniso_U_12
   _atom_site_aniso_U_13
   _atom_site_aniso_U_23
   U1	 0.00600  0.01320  0.01080  0.00071 -0.00070 -0.00021
   U2	 0.00670  0.01380  0.00880  0.00025 -0.00027 -0.00010
   U3	 0.01000  0.01210  0.00970  0.00039 -0.00019  0.00007
   Ca1	 0.01540  0.01180  0.01720  0.00160 -0.00170 -0.00230
   Ca2	 0.02480  0.01690  0.01930 -0.00380 -0.00570  0.00270
   P1	 0.00760  0.01240  0.01100 -0.00220  0.00260  0.00210
   P2	 0.00260  0.01510  0.01190 -0.00120  0.00000  0.00050
   O1	 0.00000  0.00000  0.00000  0.00000  0.00000  0.00000
   O2	 0.00000  0.00000  0.00000  0.00000  0.00000  0.00000
   O3	 0.00000  0.00000  0.00000  0.00000  0.00000  0.00000
   O4	 0.00000  0.00000  0.00000  0.00000  0.00000  0.00000
   O5	 0.00000  0.00000  0.00000  0.00000  0.00000  0.00000
   O6	 0.00000  0.00000  0.00000  0.00000  0.00000  0.00000
   O7	 0.00000  0.00000  0.00000  0.00000  0.00000  0.00000
   O8	 0.00000  0.00000  0.00000  0.00000  0.00000  0.00000
   O9	 0.00000  0.00000  0.00000  0.00000  0.00000  0.00000
   O10	 0.00000  0.00000  0.00000  0.00000  0.00000  0.00000
   O11	 0.00000  0.00000  0.00000  0.00000  0.00000  0.00000
   O12	 0.00000  0.00000  0.00000  0.00000  0.00000  0.00000
   O13	 0.00000  0.00000  0.00000  0.00000  0.00000  0.00000
   O14	 0.00000  0.00000  0.00000  0.00000  0.00000  0.00000
   O15	 0.00000  0.00000  0.00000  0.00000  0.00000  0.00000
   O16	 0.00000  0.00000  0.00000  0.00000  0.00000  0.00000
   O17	 0.00000  0.00000  0.00000  0.00000  0.00000  0.00000
   O18	 0.00000  0.00000  0.00000  0.00000  0.00000  0.00000
   O19	 0.00000  0.00000  0.00000  0.00000  0.00000  0.00000
   O20	 0.00000  0.00000  0.00000  0.00000  0.00000  0.00000
   O21	 0.00000  0.00000  0.00000  0.00000  0.00000  0.00000
   O22	 0.00000  0.00000  0.00000  0.00000  0.00000  0.00000
   O23	 0.00000  0.00000  0.00000  0.00000  0.00000  0.00000
   H1o16	 0.00000  0.00000  0.00000  0.00000  0.00000  0.00000
   H2o16	 0.00000  0.00000  0.00000  0.00000  0.00000  0.00000
   H1o19	 0.00000  0.00000  0.00000  0.00000  0.00000  0.00000
   H2o19	 0.00000  0.00000  0.00000  0.00000  0.00000  0.00000
   H1o21	 0.00000  0.00000  0.00000  0.00000  0.00000  0.00000
   H2o21	 0.00000  0.00000  0.00000  0.00000  0.00000  0.00000
   H1o22	 0.00000  0.00000  0.00000  0.00000  0.00000  0.00000
   H2o22	 0.00000  0.00000  0.00000  0.00000  0.00000  0.00000
   H1o17	 0.00000  0.00000  0.00000  0.00000  0.00000  0.00000
   H2o17	 0.00000  0.00000  0.00000  0.00000  0.00000  0.00000
   H1o20	 0.00000  0.00000  0.00000  0.00000  0.00000  0.00000
   H2o20	 0.00000  0.00000  0.00000  0.00000  0.00000  0.00000
   H1o23	 0.00000  0.00000  0.00000  0.00000  0.00000  0.00000
   H2o23	 0.00000  0.00000  0.00000  0.00000  0.00000  0.00000
